# Supplementary material for: Cigarette smoking is a risk factor for the onset of fatty liver disease in nondrinkers: A longitudinal cohort study
Source: PLoS One. 2018 Apr 17;13(4):e0195147. doi: 10.1371/journal.pone.0195147 (PMC5903610; doi:10.1371/journal.pone.0195147)
Supplement: S1 Data — (XLSX) [file pone.0195147.s009.xlsx]

## Sheet: Data
1. inclusion, 2.exclusion	1.Men, 2.Women	1.Baseline fatty liver 2.Normal	HBs antigen (1.positive、2.negative)	HCV anntibody(1.positive、2.negative)	1. Alcohol intake 2.Low alcohol intake, 3.Non-drinker	1.Changing alcohol status 2.Non	1.Changing smoking habits 2.Not change or nonsmokers	Antidiabetic agents (1.Yes 2.No)	Antihypertensive agents (1.Yes 2.No)	Lipid-lowering agents (1.Yes 2.No)		observation period	1.current smokers, 2.nonsmoker	1. Alcohol intake 2.Low alcohol intake, 3.Non-drinker	age	1.Men, 2.Women	BMI	Systolic blood pressure	T-CHO(SI)	TG(SI)	FPG(SI)	UA(SI)	CRE(SI)	1.Periodic exercise, 2.No habit or conscious exercise	1.Snacking less than once or more than twice a day, 2.No snacking	Sleep duration (1.≥7h, 2.≤6h)	1.Fatty liver onset, 2.Non	Number of cigarettes smoked(0. 0, 1.1–14, 2.15–24, 3.≥25 cigarettes per day.
1	2	2	2	2	2	2	2	2	2	2		364	2	2	27	2	18	94	5.45646	0.3387	4.55182	136.804	53.04	2	1	1	2	0
1	1	2	2	2	2	2	2	2	2	2		732	1	2	31	1	21.2	101	5.5599	0.7903	4.82937	327.14	70.72	1	2	1	2	2
1	2	2	2	2	3	2	2	2	2	2		1435	2	3	47	2	22.1	111	5.172	0.44031	5.38447	196.284	53.04	1	1	2	2	0
1	1	2	2	2	3	2	2	2	2	2		738	2	3	40	1	22.9	114	5.12028	1.06126	5.38447	362.828	88.4	2	2	2	2	0
1	1	2	2	2	2	2	2	2	2	2		1173	2	2	49	1	22.7	132	5.48232	1.14029	5.16243	333.088	70.72	2	1	2	2	0
1	2	2	2	2	2	2	2	2	2	2		1392	2	2	36	2	19.2	102	4.68066	0.58708	5.10692	249.816	53.04	2	1	1	2	0
1	1	2	2	2	2	2	2	2	2	2		1057	2	2	43	1	20.3	95	4.21518	0.99352	4.55182	356.88	70.72	2	1	1	2	0
1	2	2	2	2	2	2	2	2	2	2		735	2	2	43	2	31.8	120	4.11174	1.28706	5.32896	297.4	70.72	2	1	2	2	0
1	1	2	2	2	2	2	2	2	2	2		1031	1	2	43	1	24.1	111	5.74092	1.19674	5.05141	333.088	70.72	2	1	2	2	2
1	1	2	2	2	2	2	2	2	2	2		1664	2	2	36	1	24.2	107	3.80142	0.88062	5.10692	374.724	70.72	2	2	2	2	0
1	2	2	2	2	2	2	2	2	2	2		1100	2	2	41	2	21.4	102	5.0427	0.74514	5.77304	214.128	53.04	2	2	2	2	0
1	2	2	2	2	2	2	2	2	2	2		715	2	2	39	2	19.1	110	4.29276	0.83546	4.55182	249.816	44.2	2	1	2	2	0
1	2	2	2	2	2	2	2	2	2	2		2203	2	2	45	2	21	99	4.99098	0.59837	4.82937	196.284	61.88	2	1	2	2	0
1	2	2	2	2	2	2	2	2	2	2		1666	2	2	60	2	21.8	118	5.84436	0.64353	4.9959	309.296	61.88	1	1	1	2	0
1	2	2	2	2	3	2	2	2	2	2		1911	2	3	34	2	20.8	109	5.4306	0.59837	4.88488	231.972	70.72	1	1	1	2	0
1	1	2	2	2	2	2	2	2	2	2		1608	2	2	32	1	20	104	4.7841	0.95965	5.27345	339.036	70.72	1	1	1	2	0
1	2	2	2	2	3	2	2	2	2	2		1463	2	3	45	2	20.6	125	4.37034	0.68869	5.38447	261.712	53.04	2	1	2	1	0
1	2	2	2	2	2	2	2	2	2	2		742	2	2	47	2	19.9	102	5.0427	0.46289	4.82937	237.92	51.272	1	1	1	2	0
1	2	2	2	2	3	2	2	2	2	2		364	1	3	35	2	19.4	92	4.62894	0.39515	4.82937	261.712	64.532	1	1	1	2	1
1	1	2	2	2	2	2	2	2	2	2		730	1	2	40	1	23.1	117	5.76678	0.83546	5.27345	291.452	79.56	2	1	1	2	2
1	2	2	2	2	2	2	2	2	2	2		1826	2	2	40	2	17.4	95	4.68066	0.57579	5.38447	226.024	61.88	2	1	2	2	0
1	1	2	2	2	2	2	2	2	2	2		1505	1	2	44	1	21.6	108	5.76678	1.65963	5.66202	303.348	79.56	1	2	1	2	2
1	1	2	2	2	2	2	2	2	2	2		333	1	2	38	1	23.3	113	5.48232	1.74995	4.94039	273.608	53.924	1	1	2	2	2
1	1	2	2	2	3	2	2	2	2	2		366	2	3	41	1	23.2	106	5.97366	1.89672	4.9959	362.828	70.72	1	1	1	2	0
1	1	2	2	2	2	2	2	2	2	2		1648	1	2	42	1	25.5	119	6.3357	1.09513	5.43998	446.1	79.56	2	1	1	2	2
1	2	2	2	2	2	2	2	2	2	2		1553	2	2	31	2	22.9	105	4.93926	0.44031	4.77386	231.972	53.04	2	2	2	2	0
1	2	2	2	2	2	2	2	2	2	2		1022	2	2	36	2	20.5	116	5.45646	0.7903	5.38447	231.972	53.04	2	1	2	2	0
1	1	2	2	2	2	2	2	2	2	2		831	2	2	30	1	16.2	106	3.77556	0.73385	5.38447	344.984	70.72	1	2	1	2	0
1	2	2	2	2	2	2	2	2	2	2		721	2	2	38	2	21.8	109	4.2669	0.64353	4.66284	291.452	62.764	2	1	2	2	0
1	1	2	2	2	2	2	2	2	2	2		733	1	2	49	1	25.4	142	5.89608	2.5967	4.60733	321.192	70.72	2	1	2	1	1
1	2	2	2	2	3	2	2	2	2	2		1500	2	3	38	2	17.7	93	5.37888	1.0161	4.49631	184.388	53.04	2	1	2	2	0
1	1	2	2	2	2	2	2	2	2	2		1820	2	2	56	1	23.8	147	5.97366	1.27577	5.27345	404.464	79.56	2	2	1	2	0
1	2	2	2	2	2	2	2	2	2	2		707	2	2	39	2	25	126	5.87022	1.41125	5.32896	279.556	35.36	2	1	1	1	0
1	2	2	2	2	3	2	2	2	2	2		1806	2	3	35	2	20.8	127	6.38742	0.65482	5.10692	255.764	44.2	2	1	1	2	0
1	2	2	2	2	2	2	2	2	2	2		1661	2	2	44	2	22.9	125	3.4911	0.88062	6.82773	261.712	53.04	2	2	2	1	0
1	2	2	2	2	2	2	2	2	2	2		1932	2	2	35	2	26.8	126	6.64602	1.04997	5.43998	309.296	61.88	2	1	2	2	0
1	2	2	2	2	2	2	2	2	2	2		1826	2	2	45	2	22.1	101	4.80996	0.83546	4.94039	237.92	53.04	1	1	2	2	0
1	2	2	2	2	2	2	2	2	2	2		1785	2	2	49	2	25.4	125	3.90486	0.62095	5.49549	190.336	61.88	2	1	2	2	0
1	1	2	2	2	2	2	2	2	2	2		1585	2	2	37	1	19.6	106	5.37888	0.82417	5.38447	190.336	61.88	2	1	1	2	0
1	1	2	2	2	2	2	2	2	2	2		1411	2	2	36	1	22.8	119	5.172	0.46289	5.32896	374.724	70.72	1	2	1	2	0
1	1	2	2	2	2	2	2	2	2	2		648	1	2	36	1	20	117	4.83582	3.29668	5.66202	356.88	79.56	1	1	1	2	2
1	2	2	2	2	2	2	2	2	2	2		380	2	2	34	2	22.4	103	4.08588	0.59837	5.10692	279.556	61.88	1	1	2	2	0
1	2	2	2	2	3	2	2	2	2	2		1827	2	3	35	2	20.6	93	4.31862	0.34999	4.9959	237.92	61.88	1	1	2	2	0
1	2	2	2	2	3	2	2	2	2	2		1080	2	3	35	2	21	90	5.97366	0.60966	4.82937	214.128	61.88	2	1	2	2	0
1	2	2	2	2	2	2	2	2	2	2		715	2	2	38	2	22	101	4.55136	0.49676	5.16243	184.388	61.88	2	1	2	2	0
1	2	2	2	2	2	2	2	2	2	2		1519	2	2	37	2	18.1	86	5.97366	0.82417	4.10774	273.608	61.88	2	1	2	2	0
1	2	2	2	2	2	2	2	2	2	2		729	2	2	35	2	21.2	108	5.5599	0.80159	4.88488	321.192	53.04	1	2	1	2	0
1	2	2	2	2	2	2	2	2	2	2		1855	2	2	40	2	20.4	97	8.94756	1.28706	5.99508	291.452	53.04	2	2	2	2	0
1	1	2	2	2	2	2	2	2	2	2		1825	2	2	39	1	21.5	124	4.62894	1.33222	5.10692	327.14	79.56	1	1	2	2	0
1	2	2	2	2	2	2	2	2	2	2		373	2	2	36	2	20.5	129	4.96512	0.68869	5.10692	374.724	61.88	2	1	1	2	0
1	2	2	2	2	2	2	2	2	2	2		1330	2	2	37	2	19.1	83	4.31862	0.50805	4.71835	249.816	44.2	2	1	2	2	0
1	2	2	2	2	3	2	2	2	2	2		1015	2	3	32	2	18	92	4.6548	0.50805	5.27345	208.18	53.04	2	1	1	2	0
1	2	2	2	2	3	2	2	2	2	2		1464	2	3	50	2	21.2	97	6.15468	0.81288	4.88488	243.868	70.72	2	1	2	2	0
1	1	2	2	2	2	2	2	2	2	2		1827	2	2	35	1	23.6	112	5.66334	0.91449	5.38447	333.088	88.4	1	2	1	2	0
1	2	2	2	2	2	2	2	2	2	2		693	2	2	39	2	18.8	102	6.7236	1.99833	5.32896	339.036	61.88	2	1	1	2	0
1	2	2	2	2	2	2	2	2	2	2		294	2	2	40	2	20.6	91	4.1376	0.75643	4.66284	237.92	57.46	2	1	1	2	0
1	2	2	2	2	2	2	2	2	2	2		364	2	2	60	2	23.4	90	6.64602	0.94836	5.43998	261.712	53.04	2	1	2	2	0
1	2	2	2	2	2	2	2	2	2	2		1840	2	2	29	2	23.2	94	3.72384	0.34999	5.66202	309.296	53.04	2	1	1	1	0
1	2	2	2	2	2	2	2	2	2	2		364	2	2	32	2	18.3	107	4.03416	0.50805	4.88488	303.348	70.72	1	1	1	2	0
1	2	2	2	2	2	2	2	2	2	2		363	2	2	31	2	19.2	101	4.55136	0.41773	5.43998	220.076	53.04	2	1	2	2	0
1	2	2	2	2	2	2	2	2	2	2		1832	2	2	29	2	23.8	119	3.69798	0.63224	4.82937	273.608	44.2	2	1	1	2	0
1	2	2	2	2	2	2	2	2	2	2		721	2	2	50	2	26	117	6.8529	0.65482	4.4408	303.348	53.04	2	1	2	1	0
1	2	2	2	2	2	2	2	2	2	2		1449	2	2	50	2	21.2	109	4.21518	0.54192	5.16243	226.024	44.2	2	1	2	2	0
1	2	2	2	2	2	2	2	2	2	2		1806	2	2	44	2	20	96	4.44792	0.32741	4.60733	231.972	61.88	2	1	2	2	0
1	2	2	2	2	2	2	2	2	2	2		1510	2	2	39	2	29.9	129	3.95658	1.27577	4.82937	249.816	53.04	2	1	1	2	0
1	2	2	2	2	3	2	2	2	2	2		742	2	3	30	2	21.1	104	5.3013	0.86933	4.38529	356.88	44.2	2	1	1	2	0
1	2	2	2	2	2	2	2	2	2	2		390	2	2	30	2	20.1	100	4.31862	0.71127	4.94039	350.932	44.2	2	1	2	2	0
1	2	2	2	2	2	2	2	2	2	2		727	2	2	33	2	22.4	93	5.99952	0.50805	4.60733	249.816	56.576	2	1	2	2	0
1	2	2	2	2	2	2	2	2	2	2		1834	2	2	37	2	19.4	110	4.31862	0.74514	4.60733	267.66	53.04	2	1	1	2	0
1	2	2	2	2	3	2	2	2	2	2		1559	2	3	31	2	19.2	101	4.42206	0.46289	5.05141	226.024	61.88	1	1	1	2	0
1	1	2	2	2	3	2	2	2	2	2		1468	1	3	32	1	25.5	129	4.68066	0.92578	5.32896	392.568	97.24	2	1	2	2	2
1	2	2	2	2	2	2	2	2	2	2		726	2	2	34	2	21.5	83	4.44792	0.6774	4.77386	237.92	45.084	2	1	2	2	0
1	2	2	2	2	2	2	2	2	2	2		371	2	2	45	2	19.4	93	5.27544	0.62095	4.9959	243.868	35.36	1	1	1	1	0
1	1	2	2	2	2	2	2	2	2	2		1813	2	2	34	1	16.9	89	5.37888	0.86933	5.10692	344.984	70.72	2	2	1	2	0
1	2	2	2	2	2	2	2	2	2	2		402	2	2	49	2	20	96	4.5255	1.23061	4.9959	344.984	75.14	2	2	2	1	0
1	1	2	2	2	2	2	2	2	2	2		728	2	2	61	1	22.1	131	5.74092	0.72256	8.54854	297.4	61.88	2	2	1	2	0
1	2	2	2	2	2	2	2	2	2	2		729	2	2	37	2	17.5	91	5.06856	0.93707	4.71835	184.388	53.04	2	1	2	2	0
1	2	2	2	2	2	2	2	2	2	2		1330	2	2	30	2	24	117	4.29276	1.03868	4.88488	261.712	53.04	2	1	2	2	0
1	2	2	2	2	2	2	2	2	2	2		1449	2	2	44	2	26.6	122	5.84436	0.92578	4.60733	273.608	61.88	2	1	2	2	0
1	2	2	2	2	2	2	2	2	2	2		945	2	2	50	2	21	119	4.37034	0.37257	4.16325	190.336	53.04	2	1	2	2	0
1	2	2	2	2	2	2	2	2	2	2		1776	2	2	43	2	19.1	107	4.93926	0.88062	4.88488	148.7	61.88	2	1	2	2	0
1	1	2	2	2	2	2	2	2	2	2		968	2	2	36	1	21.7	124	6.28398	1.76124	5.38447	380.672	70.72	1	1	2	2	0
1	2	2	2	2	3	2	2	2	2	2		1335	2	3	45	2	21	96	5.4306	0.41773	4.66284	255.764	53.04	2	1	2	2	0
1	1	2	2	2	2	2	2	2	2	2		1363	2	2	45	1	24.1	119	6.2064	1.62576	4.88488	487.736	88.4	2	2	1	1	0
1	2	2	2	2	3	2	2	2	2	2		681	2	3	39	2	24	127	4.37034	0.81288	4.66284	285.504	61.88	2	1	2	2	0
1	2	2	2	2	3	2	2	2	2	2		729	2	3	40	2	27.4	98	5.3013	1.10642	5.05141	356.88	61.88	1	1	2	1	0
1	2	2	2	2	2	2	2	2	2	2		686	2	2	46	2	19.7	81	4.31862	0.74514	4.49631	261.712	60.996	2	1	2	2	0
1	2	2	2	2	3	2	2	2	2	2		1094	2	3	37	2	24.5	109	4.0083	0.50805	4.49631	214.128	61.88	2	1	1	2	0
1	1	2	2	2	2	2	2	2	2	2		1823	1	2	41	1	21.5	93	5.19786	0.6774	5.66202	350.932	61.88	2	2	1	2	2
1	2	2	2	2	3	2	2	2	2	2		1507	2	3	54	2	20.9	107	6.7236	0.53063	4.66284	309.296	61.88	2	1	1	2	0
1	2	2	2	2	2	2	2	2	2	2		770	2	2	49	2	20.3	125	6.0771	0.41773	5.49549	243.868	26.52	2	2	2	2	0
1	1	2	2	2	2	2	2	2	2	2		1416	2	2	37	1	18.7	101	4.88754	0.48547	4.9959	315.244	79.56	1	2	2	2	0
1	2	2	2	2	2	2	2	2	2	2		1113	2	2	44	2	20.4	104	4.73238	0.81288	4.60733	154.648	53.04	2	1	2	2	0
1	2	2	2	2	2	2	2	2	2	2		744	2	2	39	2	19	86	4.24104	0.57579	4.49631	202.232	53.04	2	1	2	2	0
1	2	2	2	2	2	2	2	2	2	2		1840	2	2	40	2	21.8	114	4.16346	0.64353	4.49631	321.192	61.88	2	1	2	2	0
1	2	2	2	2	3	2	2	2	2	2		1668	2	3	44	2	21.3	100	4.99098	0.71127	4.94039	208.18	44.2	1	1	2	2	0
1	1	2	2	2	3	2	2	2	2	2		1592	2	3	36	1	25.7	111	6.43914	2.46122	5.05141	481.788	70.72	1	1	1	2	0
1	2	2	2	2	2	2	2	2	2	2		1272	2	2	37	2	19.8	98	6.18054	1.28706	3.8857	356.88	44.2	2	1	2	2	0
1	2	2	2	2	2	2	2	2	2	2		1099	2	2	37	2	18.8	104	4.80996	0.38386	4.82937	243.868	70.72	1	1	1	2	0
1	2	2	2	2	2	2	2	2	2	2		814	2	2	38	2	18.2	106	4.29276	0.6774	4.9959	273.608	61.88	2	1	2	2	0
1	2	2	2	2	2	2	2	2	2	2		861	2	2	29	2	17.6	108	5.8185	0.58708	4.82937	214.128	44.2	2	2	2	2	0
1	2	2	2	2	2	2	2	2	2	2		1668	2	2	34	2	21.2	97	4.49964	0.41773	5.10692	249.816	53.04	2	1	2	2	0
1	2	2	2	2	3	2	2	2	2	2		1673	2	3	38	2	20.1	126	4.86168	0.84675	4.94039	226.024	53.04	2	1	1	2	0
1	2	2	2	2	2	2	2	2	2	2		1673	2	2	39	2	21.4	87	5.53404	0.58708	4.94039	237.92	70.72	1	1	2	2	0
1	1	2	2	2	2	2	2	2	2	2		653	1	2	56	1	19.3	118	5.40474	0.64353	5.71753	327.14	88.4	2	1	2	2	1
1	1	2	2	2	2	2	2	2	2	2		416	2	2	45	1	26	128	7.96488	3.2741	5.49549	261.712	79.56	1	1	2	2	0
1	2	2	2	2	2	2	2	2	2	2		922	2	2	30	2	17.4	93	5.58576	0.76772	4.66284	249.816	61.88	2	2	2	2	0
1	2	2	2	2	2	2	2	2	2	2		721	2	2	57	2	22.7	116	4.7841	0.46289	4.94039	297.4	53.04	2	1	2	2	0
1	2	2	2	2	3	2	2	2	2	2		1904	2	3	35	2	18.8	96	5.97366	0.53063	4.10774	208.18	79.56	1	1	2	2	0
1	2	2	2	2	2	2	2	2	2	2		1904	2	2	35	2	19	108	4.73238	0.59837	4.71835	255.764	53.04	2	1	1	2	0
1	1	2	2	2	3	2	2	2	2	2		987	2	3	49	1	26.1	112	5.37888	1.17416	5.10692	392.568	79.56	1	1	2	1	0
1	1	2	2	2	2	2	2	2	2	2		740	2	2	49	1	29.3	121	6.18054	1.37738	5.49549	356.88	79.56	2	1	1	2	0
1	1	2	2	2	2	2	2	2	2	2		1848	2	2	41	1	25.3	109	5.63748	0.75643	5.49549	463.944	79.56	2	2	2	2	0
1	1	2	2	2	2	2	2	2	2	2		1827	1	2	50	1	21.1	114	4.68066	1.03868	5.38447	422.308	79.56	2	2	2	2	2
1	1	2	2	2	2	2	2	2	2	2		961	2	2	38	1	20.3	114	7.73214	0.68869	4.9959	309.296	79.56	1	1	2	2	0
1	2	2	2	2	2	2	2	2	2	2		998	2	2	38	2	20.8	119	6.38742	0.74514	5.21794	261.712	53.04	2	1	2	2	0
1	1	2	2	2	2	2	2	2	2	2		1847	2	2	36	1	24	124	3.93072	1.16287	5.05141	422.308	79.56	2	2	1	2	0
1	2	2	2	2	3	2	2	2	2	2		1407	2	3	43	2	16.7	100	5.32716	0.85804	4.66284	214.128	53.04	2	1	2	2	0
1	2	2	2	2	2	2	2	2	2	2		364	2	2	25	2	20	97	4.93926	0.62095	4.71835	208.18	53.04	2	1	1	2	0
1	2	2	2	2	2	2	2	2	2	2		609	2	2	36	2	20.2	109	5.8185	0.66611	4.49631	208.18	44.2	2	2	2	2	0
1	1	2	2	2	2	2	2	2	2	2		1575	2	2	33	1	21.2	120	6.18054	0.89191	5.60651	350.932	88.4	1	1	2	2	0
1	2	2	2	2	2	2	2	2	2	2		756	2	2	33	2	17.6	127	5.50818	0.98223	4.55182	273.608	70.72	2	1	1	2	0
1	1	2	2	2	2	2	2	2	2	2		1474	2	2	52	1	23.5	146	6.10296	1.98704	5.49549	392.568	79.56	2	1	2	2	0
1	2	2	2	2	3	2	2	2	2	2		1456	2	3	56	2	20.3	125	4.08588	0.47418	5.49549	190.336	61.88	2	1	2	2	0
1	2	2	2	2	3	2	2	2	2	2		723	2	3	56	2	17.2	105	5.40474	0.7903	4.88488	231.972	53.04	2	1	1	2	0
1	2	2	2	2	2	2	2	2	2	2		1463	2	2	36	2	19.9	112	5.14614	1.02739	5.10692	255.764	61.88	2	1	2	2	0
1	2	2	2	2	2	2	2	2	2	2		768	2	2	31	2	19.1	106	4.47378	0.51934	3.94121	273.608	61.88	1	1	2	2	0
1	1	2	2	2	2	2	2	2	2	2		1731	2	2	31	1	21.3	118	4.47378	1.21932	5.05141	344.984	79.56	2	2	1	2	0
1	1	2	2	2	2	2	2	2	2	2		1120	2	2	31	1	24.5	123	5.53404	1.17416	5.77304	416.36	79.56	2	1	2	1	0
1	2	2	2	2	3	2	2	2	2	2		1825	2	3	38	2	18.6	106	5.22372	0.49676	4.82937	261.712	53.04	1	1	1	2	0
1	1	2	2	2	2	2	2	2	2	2		387	1	2	58	1	20.5	110	6.28398	0.75643	5.49549	404.464	88.4	2	1	1	2	2
1	1	2	2	2	2	2	2	2	2	2		730	1	2	39	1	26	123	5.09442	1.53544	5.10692	356.88	79.56	2	1	2	1	3
1	2	2	2	2	2	2	2	2	2	2		369	2	2	38	2	21.2	92	5.24958	1.02739	4.49631	220.076	68.952	1	2	2	2	0
1	1	2	2	2	3	2	2	2	2	2		1461	2	3	33	1	19.3	103	5.53404	0.54192	4.21876	327.14	79.56	2	2	2	2	0
1	2	2	2	2	2	2	2	2	2	2		1454	2	2	31	2	19.2	94	4.5255	0.69998	5.21794	172.492	53.04	2	1	2	2	0
1	1	2	2	2	2	2	2	2	2	2		366	1	2	37	1	20.3	103	5.06856	0.69998	4.82937	279.556	79.56	1	2	1	2	2
1	2	2	2	2	2	2	2	2	2	2		1458	2	2	35	2	18.6	119	4.70652	0.41773	5.16243	154.648	61.88	2	1	1	2	0
1	2	2	2	2	3	2	2	2	2	2		730	2	3	51	2	21.2	160	4.9134	1.36609	5.05141	279.556	44.2	2	2	2	1	0
1	2	2	2	2	3	2	2	2	2	2		1461	2	3	36	2	19.2	106	5.27544	0.38386	5.21794	255.764	70.72	2	1	1	2	0
1	2	2	2	2	2	2	2	2	2	2		1549	2	2	52	2	26	90	5.32716	0.69998	4.94039	267.66	53.04	2	1	2	2	0
1	2	2	2	2	3	2	2	2	2	2		1836	2	3	43	2	25.1	121	4.24104	0.51934	5.16243	333.088	53.04	1	1	2	2	0
1	2	2	2	2	2	2	2	2	2	2		511	2	2	41	2	20.5	95	6.05124	0.47418	4.60733	220.076	35.36	2	1	1	2	0
1	2	2	2	2	3	2	2	2	2	2		1477	2	3	49	2	20.9	97	6.9822	0.76772	4.9959	249.816	61.88	1	1	2	2	0
1	2	2	2	2	2	2	2	2	2	2		1793	2	2	38	2	20	94	4.44792	0.93707	5.16243	273.608	61.88	2	1	1	2	0
1	2	2	2	2	2	2	2	2	2	2		749	2	2	37	2	21.2	98	4.24104	0.80159	4.66284	243.868	48.62	2	1	1	2	0
1	2	2	2	2	2	2	2	2	2	2		1533	2	2	32	2	17.2	103	5.32716	0.65482	4.49631	142.752	61.88	2	1	1	2	0
1	2	2	2	2	2	2	2	2	2	2		1612	2	2	32	2	18.1	94	4.5255	0.4516	4.32978	237.92	53.04	2	1	1	2	0
1	1	2	2	2	2	2	2	2	2	2		719	1	2	59	1	21.6	122	5.92194	2.64186	5.32896	440.152	79.56	2	2	1	1	1
1	1	2	2	2	2	2	2	2	2	2		733	2	2	35	1	23.2	116	7.68042	0.82417	5.38447	392.568	106.08	1	1	2	2	0
1	2	2	2	2	2	2	2	2	2	2		728	2	2	32	2	19	87	5.84436	0.54192	4.66284	321.192	66.3	2	2	2	2	0
1	2	2	2	2	3	2	2	2	2	2		355	2	3	29	2	22.1	95	4.75824	0.46289	5.05141	184.388	61.88	1	1	2	2	0
1	1	2	2	2	2	2	2	2	2	2		735	1	2	34	1	23.2	114	4.80996	2.16768	5.21794	344.984	79.56	1	2	1	2	2
1	2	2	2	2	3	2	2	2	2	2		350	2	3	56	2	23.6	97	5.172	0.29354	4.77386	231.972	59.228	2	1	2	2	0
1	2	2	2	2	3	2	2	2	2	2		742	2	3	51	2	25.5	122	5.35302	1.90801	5.66202	339.036	44.2	2	1	1	1	0
1	2	2	2	2	2	2	2	2	2	2		1518	2	2	37	2	20.4	104	5.09442	0.57579	4.88488	309.296	53.04	2	1	1	2	0
1	1	2	2	2	2	2	2	2	2	2		1453	2	2	41	1	22.1	106	4.18932	1.88543	5.21794	339.036	79.56	1	1	1	1	0
1	2	2	2	2	2	2	2	2	2	2		2513	2	2	32	2	19.8	92	4.60308	0.47418	4.9959	184.388	53.04	2	1	2	2	0
1	2	2	2	2	3	2	2	2	2	2		2560	2	3	36	2	24	126	5.89608	0.84675	4.82937	327.14	61.88	2	1	1	2	0
1	1	2	2	2	2	2	2	2	2	2		688	2	2	57	1	22.7	133	4.68066	0.98223	5.93957	386.62	79.56	1	2	2	2	0
1	1	2	2	2	2	2	2	2	2	2		369	2	2	37	1	24.7	123	4.7841	0.68869	5.21794	463.944	88.4	2	1	1	2	0
1	1	2	2	2	2	2	2	2	2	2		331	2	2	53	1	20.3	100	4.93926	0.53063	4.55182	273.608	79.56	2	2	1	2	0
1	2	2	2	2	2	2	2	2	2	2		756	2	2	56	2	21.4	108	6.02538	0.94836	5.27345	261.712	44.2	2	1	1	2	0
1	1	2	2	2	2	2	2	2	2	2		1176	2	2	53	1	23.6	142	5.24958	1.17416	5.49549	368.776	79.56	1	1	2	2	0
1	2	2	2	2	2	2	2	2	2	2		1486	2	2	53	2	21.4	110	5.58576	1.11771	4.9959	231.972	61.88	2	1	2	2	0
1	2	2	2	2	2	2	2	2	2	2		2546	2	2	50	2	24.1	110	5.66334	1.00481	5.71753	243.868	53.04	2	1	2	2	0
1	1	2	2	2	2	2	2	2	2	2		2219	2	2	53	1	21.5	92	6.25812	0.68869	4.66284	309.296	88.4	2	2	2	2	0
1	2	2	2	2	3	2	2	2	2	2		2767	2	3	46	2	19.5	122	6.05124	1.25319	4.21876	226.024	53.04	2	1	2	2	0
1	2	2	2	2	2	2	2	2	2	2		2561	2	2	49	2	19.9	101	4.80996	0.62095	5.43998	267.66	53.04	2	1	1	2	0
1	1	2	2	2	2	2	2	2	2	2		2215	1	2	48	1	24	118	4.75824	0.92578	5.21794	398.516	79.56	2	2	1	2	1
1	1	2	2	2	2	2	2	2	2	2		1120	1	2	52	1	24.3	160	6.30984	4.10956	5.16243	356.88	88.4	2	2	2	2	2
1	2	2	2	2	3	2	2	2	2	2		763	2	3	57	2	17.4	106	5.0427	1.3548	4.9959	243.868	53.04	2	1	2	2	0
1	2	2	2	2	2	2	2	2	2	2		1458	2	2	45	2	27.8	105	5.09442	2.16768	5.16243	333.088	70.72	1	1	2	1	0
1	2	2	2	2	3	2	2	2	2	2		2555	2	3	45	2	17.9	132	6.3357	1.30964	4.27427	327.14	61.88	2	1	2	2	0
1	1	2	2	2	2	2	2	2	2	2		1460	1	2	48	1	20	96	5.22372	0.48547	4.32978	404.464	79.56	1	2	1	2	3
1	2	2	2	2	3	2	2	2	2	2		1020	2	3	44	2	17.3	102	5.5599	0.58708	4.55182	208.18	61.88	2	1	2	2	0
1	1	2	2	2	2	2	2	2	2	2		392	1	2	48	1	22	109	4.47378	0.82417	4.9959	333.088	53.04	1	2	2	2	3
1	2	2	2	2	3	2	2	2	2	2		1428	2	3	44	2	24.8	150	4.80996	1.129	4.82937	249.816	61.88	1	1	1	1	0
1	1	2	2	2	2	2	2	2	2	2		1396	2	2	46	1	25.3	126	5.58576	0.58708	5.43998	291.452	70.72	2	2	2	1	0
1	2	2	2	2	2	2	2	2	2	2		1535	2	2	40	2	22.7	131	5.35302	1.62576	5.16243	237.92	61.88	2	1	2	1	0
1	2	2	2	2	2	2	2	2	2	2		2190	2	2	41	2	22.5	124	5.3013	0.58708	5.10692	220.076	61.88	1	1	1	2	0
1	1	2	2	2	2	2	2	2	2	2		2240	1	2	40	1	28.3	128	5.32716	1.27577	5.82855	380.672	70.72	2	2	1	1	2
1	2	2	2	2	2	2	2	2	2	2		1360	2	2	40	2	22.1	89	5.8185	0.6774	4.77386	249.816	44.2	2	1	1	2	0
1	2	2	2	2	3	2	2	2	2	2		2562	1	3	48	2	25.4	100	6.5943	2.00962	4.88488	231.972	61.88	2	1	2	2	2
1	1	2	2	2	2	2	2	2	2	2		1823	2	2	51	1	20.2	113	4.44792	0.55321	4.55182	291.452	70.72	1	2	2	2	0
1	2	2	2	2	2	2	2	2	2	2		3013	2	2	31	2	19.3	90	5.19786	0.39515	4.94039	261.712	70.72	2	1	2	2	0
1	1	2	2	2	2	2	2	2	2	2		2568	1	2	34	1	22	97	3.85314	0.9032	5.32896	327.14	79.56	2	2	1	2	3
1	2	2	2	2	2	2	2	2	2	2		2548	2	2	34	2	21.7	95	4.73238	0.53063	5.32896	255.764	53.04	2	1	2	2	0
1	1	2	2	2	2	2	2	2	2	2		2219	2	2	30	1	23.3	138	3.95658	0.48547	5.16243	297.4	70.72	1	2	1	2	0
1	2	2	2	2	2	2	2	2	2	2		2219	2	2	46	2	21.1	92	5.06856	0.49676	5.21794	214.128	61.88	2	1	1	2	0
1	2	2	2	2	2	2	2	2	2	2		1407	2	2	32	2	17.2	98	4.49964	0.59837	4.60733	154.648	53.04	2	1	2	2	0
1	1	2	2	2	2	2	2	2	2	2		2187	1	2	32	1	19.6	92	4.08588	0.62095	4.94039	344.984	79.56	2	1	1	2	2
1	2	2	2	2	2	2	2	2	2	2		1099	2	2	53	2	23.1	114	5.45646	0.46289	5.93957	285.504	61.88	1	1	1	2	0
1	2	2	2	2	3	2	2	2	2	2		714	2	3	53	2	21.8	138	7.52526	1.08384	5.27345	243.868	53.04	1	1	1	2	0
1	2	2	2	2	3	2	2	2	2	2		1456	2	3	53	2	20.9	114	6.02538	0.68869	4.9959	327.14	61.88	2	1	2	2	0
1	1	2	2	2	2	2	2	2	2	2		332	2	2	44	1	22.5	100	4.99098	0.74514	5.60651	362.828	79.56	2	1	2	2	0
1	2	2	2	2	2	2	2	2	2	2		1552	2	2	31	2	20.5	120	4.31862	0.55321	5.10692	226.024	35.36	2	1	1	2	0
1	2	2	2	2	2	2	2	2	2	2		1092	2	2	52	2	25.8	121	6.87876	1.43383	5.43998	327.14	70.72	1	1	2	2	0
1	2	2	2	2	2	2	2	2	2	2		360	2	2	33	2	21	99	4.44792	0.68869	5.10692	273.608	61.88	2	1	1	2	0
1	1	2	2	2	2	2	2	2	2	2		728	2	2	54	1	22.3	132	4.83582	1.86285	5.82855	368.776	97.24	1	2	2	2	0
1	2	2	2	2	2	2	2	2	2	2		749	2	2	54	2	21.4	106	5.22372	0.59837	4.88488	279.556	44.2	2	1	2	2	0
1	2	2	2	2	3	2	2	2	2	2		2235	2	3	53	2	20.7	109	4.1376	0.85804	4.9959	285.504	70.72	2	1	2	2	0
1	2	2	2	2	3	2	2	2	2	2		1457	2	3	49	2	20.8	99	4.21518	0.76772	4.94039	237.92	35.36	2	1	1	2	0
1	2	2	2	2	2	2	2	2	2	2		1451	2	2	47	2	21.4	90	5.8185	0.98223	4.9959	267.66	61.88	1	1	2	2	0
1	2	2	2	2	2	2	2	2	2	2		2549	2	2	46	2	21.2	104	5.45646	0.64353	4.9959	226.024	61.88	2	1	1	2	0
1	1	2	2	2	2	2	2	2	2	2		731	2	2	51	1	24.8	104	6.3357	1.50157	5.27345	267.66	68.952	2	1	2	1	0
1	2	2	2	2	3	2	2	2	2	2		3648	2	3	44	2	22.9	112	4.21518	0.4516	4.94039	166.544	53.04	1	1	2	2	0
1	2	2	2	2	2	2	2	2	2	2		2899	2	2	40	2	22.6	84	4.88754	0.46289	4.9959	303.348	61.88	2	1	1	2	0
1	2	2	2	2	2	2	2	2	2	2		3164	2	2	41	2	22.4	121	5.40474	0.84675	5.32896	303.348	53.04	2	1	1	2	0
1	2	2	2	2	3	2	2	2	2	2		2641	2	3	41	2	21.3	116	5.48232	0.81288	4.77386	196.284	53.04	2	1	2	2	0
1	1	2	2	2	2	2	2	2	2	2		1827	2	2	43	1	22.4	117	4.37034	0.68869	5.16243	386.62	97.24	1	2	1	2	0
1	2	2	2	2	2	2	2	2	2	2		2919	2	2	41	2	17.1	83	4.0083	0.3387	4.38529	202.232	53.04	2	1	2	2	0
1	1	2	2	2	2	2	2	2	2	2		2641	2	2	40	1	20.3	122	3.64626	0.48547	4.71835	279.556	70.72	1	1	2	2	0
1	2	2	2	2	2	2	2	2	2	2		2317	2	2	41	2	19.6	100	5.6892	0.86933	4.88488	255.764	70.72	2	1	1	2	0
1	2	2	2	2	2	2	2	2	2	2		1449	2	2	41	2	20.4	115	4.47378	0.72256	4.27427	356.88	53.04	2	1	1	2	0
1	1	2	2	2	2	2	2	2	2	2		2232	2	2	39	1	24.6	107	4.68066	0.77901	5.66202	344.984	79.56	1	2	2	2	0
1	1	2	2	2	2	2	2	2	2	2		2254	1	2	39	1	19.8	109	3.77556	0.69998	5.05141	273.608	88.4	1	1	2	2	1
1	2	2	2	2	2	2	2	2	2	2		2682	2	2	35	2	22	123	4.37034	0.54192	4.66284	160.596	53.04	2	1	1	2	0
1	2	2	2	2	2	2	2	2	2	2		2551	2	2	35	2	22.2	97	4.18932	1.15158	4.66284	309.296	53.04	2	1	1	1	0
1	2	2	2	2	2	2	2	2	2	2		2191	2	2	38	2	21.5	105	3.95658	0.38386	4.82937	231.972	44.2	2	1	2	2	0
1	2	2	2	2	2	2	2	2	2	2		1491	2	2	34	2	21.2	85	6.15468	0.95965	4.38529	255.764	61.88	2	1	2	2	0
1	2	2	2	2	2	2	2	2	2	2		1518	2	2	33	2	20	89	4.24104	0.64353	4.66284	214.128	53.04	2	1	1	2	0
1	1	2	2	2	2	2	2	2	2	2		2984	2	2	31	1	23.3	93	3.90486	0.60966	4.71835	315.244	88.4	1	1	2	2	0
1	2	2	2	2	3	2	2	2	2	2		3050	2	3	33	2	19.6	96	4.3962	0.65482	5.32896	237.92	53.04	2	1	1	2	0
1	2	2	2	2	2	2	2	2	2	2		2476	2	2	32	2	18.3	98	4.2669	0.53063	4.32978	237.92	61.88	2	1	2	2	0
1	2	2	2	2	3	2	2	2	2	2		2611	2	3	30	2	21.4	90	3.1032	0.57579	4.49631	273.608	61.88	1	1	2	2	0
1	2	2	2	2	2	2	2	2	2	2		1120	2	2	30	2	29.7	116	5.71506	1.32093	5.43998	279.556	53.04	2	1	1	2	0
1	2	2	2	2	2	2	2	2	2	2		1087	2	2	32	2	18.6	102	4.9134	1.03868	4.9959	261.712	53.04	2	1	2	2	0
1	1	2	2	2	2	2	2	2	2	2		1459	2	2	27	1	24	97	4.75824	2.02091	4.66284	368.776	61.88	2	2	1	1	0
1	2	2	2	2	2	2	2	2	2	2		2168	2	2	27	2	20.1	108	5.58576	0.40644	4.94039	291.452	44.2	2	1	2	2	0
1	2	2	2	2	2	2	2	2	2	2		1841	2	2	25	2	20.4	100	4.0083	0.48547	4.49631	291.452	70.72	2	1	2	2	0
1	2	2	2	2	2	2	2	2	2	2		1855	2	2	54	2	23.5	119	5.79264	0.77901	5.32896	309.296	53.04	2	1	2	2	0
1	2	2	2	2	3	2	2	2	2	2		2182	2	3	50	2	18.7	121	6.51672	0.75643	5.88406	285.504	53.04	2	1	1	2	0
1	2	2	2	2	2	2	2	2	2	2		3337	2	2	45	2	24	91	4.9134	0.5645	5.38447	107.064	44.2	2	1	2	2	0
1	1	2	2	2	2	2	2	2	2	2		2245	2	2	33	1	24.5	132	5.99952	0.9032	4.77386	368.776	88.4	2	2	1	2	0
1	2	2	2	2	2	2	2	2	2	2		2506	2	2	41	2	20.7	121	5.09442	0.5645	5.27345	315.244	61.88	2	1	1	2	0
1	2	2	2	2	2	2	2	2	2	2		2016	2	2	38	2	19.2	89	5.87022	0.4516	4.71835	208.18	53.04	2	1	1	2	0
1	2	2	2	2	2	2	2	2	2	2		2014	2	2	32	2	21.3	104	6.7236	1.43383	4.71835	220.076	53.04	1	1	1	2	0
1	2	2	2	2	2	2	2	2	2	2		1113	2	2	36	2	15.4	109	4.37034	0.75643	4.82937	214.128	53.04	2	1	2	2	0
1	2	2	2	2	2	2	2	2	2	2		2193	2	2	32	2	19	88	5.37888	0.86933	5.27345	231.972	61.88	2	2	1	2	0
1	2	2	2	2	2	2	2	2	2	2		2522	2	2	32	2	21.7	104	5.45646	0.40644	4.66284	285.504	53.04	1	1	2	2	0
1	1	2	2	2	2	2	2	2	2	2		2359	2	2	45	1	24.4	107	6.28398	2.56283	4.82937	339.036	70.72	2	2	1	2	0
1	1	2	2	2	2	2	2	2	2	2		1645	2	2	38	1	23.2	116	5.84436	0.86933	5.05141	374.724	79.56	1	2	2	2	0
1	2	2	2	2	3	2	2	2	2	2		1596	2	3	51	2	22.1	101	4.31862	0.6774	4.60733	279.556	53.04	2	1	1	2	0
1	2	2	2	2	2	2	2	2	2	2		1820	2	2	43	2	20.4	106	4.0083	0.47418	4.49631	237.92	61.88	1	2	2	2	0
1	1	2	2	2	2	2	2	2	2	2		368	2	2	55	1	30.4	118	5.87022	1.59189	5.77304	422.308	97.24	1	2	1	1	0
1	2	2	2	2	2	2	2	2	2	2		1827	2	2	42	2	20.2	123	4.86168	0.73385	4.55182	285.504	53.04	2	1	2	2	0
1	2	2	2	2	2	2	2	2	2	2		2555	2	2	38	2	19.4	128	5.12028	0.9032	4.32978	309.296	53.04	1	1	2	2	0
1	2	2	2	2	3	2	2	2	2	2		392	2	3	35	2	16.6	85	3.7497	0.55321	4.38529	315.244	61.88	1	1	2	2	0
1	1	2	2	2	2	2	2	2	2	2		474	1	2	38	1	21	95	5.24958	0.89191	4.60733	511.528	91.936	1	2	1	2	1
1	1	2	2	2	2	2	2	2	2	2		1823	1	2	33	1	21.8	105	5.09442	1.52415	4.71835	327.14	79.56	1	2	2	2	1
1	2	2	2	2	2	2	2	2	2	2		821	2	2	40	2	23.6	97	4.2669	0.57579	4.71835	214.128	61.88	1	1	2	2	0
1	2	2	2	2	2	2	2	2	2	2		1461	2	2	29	2	18	97	4.3962	0.91449	5.10692	273.608	61.88	2	1	2	2	0
1	2	2	2	2	3	2	2	2	2	2		1759	2	3	33	2	33.8	120	4.96512	1.65963	5.71753	362.828	53.04	1	1	1	1	0
1	1	2	2	2	2	2	2	2	2	2		2210	2	2	36	1	24	112	4.80996	1.04997	5.43998	350.932	79.56	1	2	2	2	0
1	1	2	2	2	2	2	2	2	2	2		355	1	2	57	1	23.8	142	7.13736	1.21932	6.1061	321.192	61.88	2	2	2	2	3
1	2	2	2	2	2	2	2	2	2	2		2693	2	2	48	2	22.9	122	5.24958	0.71127	4.9959	279.556	61.88	2	1	2	2	0
1	1	2	2	2	2	2	2	2	2	2		751	2	2	55	1	22.6	100	5.5599	0.76772	5.16243	190.336	70.72	1	1	2	2	0
1	1	2	2	2	2	2	2	2	2	2		812	2	2	35	1	24	124	6.51672	1.39996	5.32896	392.568	79.56	2	2	2	1	0
1	2	2	2	2	3	2	2	2	2	2		756	2	3	57	2	21.8	92	7.8873	1.26448	5.32896	267.66	44.2	2	1	2	2	0
1	1	2	2	2	2	2	2	2	2	2		728	2	2	55	1	22	138	5.40474	1.37738	4.94039	255.764	70.72	1	1	2	2	0
1	1	2	2	2	2	2	2	2	2	2		2191	1	2	51	1	21.7	122	4.21518	0.75643	6.27263	297.4	61.88	2	2	2	2	2
1	1	2	2	2	2	2	2	2	2	2		1453	2	2	50	1	25	117	6.36156	1.9193	5.05141	279.556	70.72	2	2	1	1	0
1	2	2	2	2	2	2	2	2	2	2		306	2	2	51	2	22	131	5.0427	0.62095	5.21794	237.92	53.04	1	2	1	2	0
1	2	2	2	2	2	2	2	2	2	2		357	2	2	50	2	20	85	5.66334	0.7903	4.38529	208.18	53.04	2	1	1	2	0
1	1	2	2	2	2	2	2	2	2	2		2037	1	2	48	1	22.5	98	4.60308	1.04997	5.88406	303.348	70.72	1	1	2	2	3
1	1	2	2	2	2	2	2	2	2	2		1460	2	2	50	1	26.7	125	5.172	1.0161	5.21794	487.736	79.56	1	2	2	1	0
1	1	2	2	2	2	2	2	2	2	2		1096	1	2	48	1	27.6	104	4.0083	0.65482	5.49549	440.152	97.24	2	2	1	2	2
1	2	2	2	2	3	2	2	2	2	2		2183	2	3	49	2	24.5	114	5.0427	0.77901	4.88488	237.92	61.88	1	1	1	2	0
1	1	2	2	2	2	2	2	2	2	2		2191	2	2	47	1	22.9	129	5.40474	0.69998	4.77386	297.4	79.56	1	2	1	2	0
1	1	2	2	2	2	2	2	2	2	2		2191	1	2	46	1	20.3	123	5.06856	1.07255	5.49549	356.88	70.72	1	2	2	2	2
1	2	2	2	2	3	2	2	2	2	2		2204	2	3	41	2	19.4	100	6.05124	0.53063	5.49549	190.336	44.2	2	1	1	2	0
1	1	2	2	2	2	2	2	2	2	2		766	2	2	44	1	22.5	94	5.79264	0.93707	5.27345	297.4	61.88	2	1	2	1	0
1	1	2	2	2	2	2	2	2	2	2		1010	2	2	42	1	20.8	111	3.85314	0.64353	5.05141	309.296	70.72	2	2	2	2	0
1	1	2	2	2	2	2	2	2	2	2		1481	1	2	48	1	27.5	143	7.1115	5.92725	5.82855	368.776	70.72	2	2	1	1	2
1	1	2	2	2	2	2	2	2	2	2		2555	1	2	51	1	21.1	125	5.09442	1.129	4.55182	339.036	88.4	2	2	1	2	2
1	2	2	2	2	3	2	2	2	2	2		3678	2	3	39	2	19	84	6.67188	1.11771	4.55182	291.452	53.04	2	1	2	2	0
1	1	2	2	2	2	2	2	2	2	2		2187	2	2	38	1	32.4	130	6.54258	2.0322	5.21794	356.88	79.56	1	1	1	2	0
1	2	2	2	2	3	2	2	2	2	2		2534	2	3	36	2	20	100	4.57722	0.72256	5.27345	237.92	53.04	2	1	2	2	0
1	2	2	2	2	2	2	2	2	2	2		1666	2	2	53	2	21.8	124	4.83582	1.36609	4.66284	249.816	44.2	1	1	2	2	0
1	1	2	2	2	2	2	2	2	2	2		2189	2	2	35	1	22.6	114	5.172	0.92578	4.82937	428.256	79.56	1	2	2	2	0
1	1	2	2	2	2	2	2	2	2	2		231	1	2	39	1	31.6	153	6.56844	2.40477	5.16243	315.244	61.88	2	1	2	1	2
1	2	2	2	2	2	2	2	2	2	2		366	2	2	42	2	26.9	109	5.99952	1.67092	5.43998	267.66	44.2	1	1	2	1	0
1	2	2	2	2	2	2	2	2	2	2		2597	2	2	36	2	19.1	109	5.48232	0.44031	4.49631	214.128	70.72	2	2	2	2	0
1	1	2	2	2	2	2	2	2	2	2		1822	2	2	37	1	23.3	98	3.51696	0.88062	4.9959	303.348	88.4	1	2	2	2	0
1	2	2	2	2	2	2	2	2	2	2		2190	2	2	36	2	21.9	98	5.79264	0.81288	5.77304	327.14	70.72	2	1	2	2	0
1	1	2	2	2	3	2	2	2	2	2		1524	2	3	37	1	20.3	98	5.74092	1.37738	5.16243	297.4	61.88	1	1	1	2	0
1	1	2	2	2	2	2	2	2	2	2		384	1	2	38	1	22.4	99	4.60308	0.37257	5.32896	291.452	73.372	1	2	1	2	2
1	1	2	2	2	2	2	2	2	2	2		1064	2	2	51	1	22.5	116	4.47378	1.51286	5.551	452.048	70.72	2	1	1	2	0
1	2	2	2	2	3	2	2	2	2	2		2338	2	3	35	2	18.1	106	4.73238	0.49676	4.60733	214.128	53.04	2	2	1	2	0
1	2	2	2	2	2	2	2	2	2	2		364	2	2	37	2	16.3	110	4.24104	0.5645	5.27345	243.868	61.88	2	1	2	2	0
1	2	2	2	2	2	2	2	2	2	2		2191	2	2	31	2	17.9	107	4.80996	1.00481	4.71835	184.388	61.88	2	1	1	2	0
1	1	2	2	2	3	2	2	2	2	2		418	2	3	39	1	20.4	108	5.58576	1.25319	4.60733	327.14	70.72	2	2	2	2	0
1	1	2	2	2	2	2	2	2	2	2		2557	2	2	36	1	21.9	91	5.50818	0.41773	4.60733	178.44	70.72	2	1	2	2	0
1	2	2	2	2	2	2	2	2	2	2		2191	2	2	33	2	22.2	95	4.57722	0.55321	4.21876	279.556	53.04	2	1	1	2	0
1	2	2	2	2	2	2	2	2	2	2		1038	2	2	31	2	18.9	98	3.41352	0.4516	4.21876	315.244	53.04	2	1	1	2	0
1	2	2	2	2	2	2	2	2	2	2		1580	2	2	31	2	19.9	98	3.93072	0.41773	4.38529	255.764	53.04	2	1	1	2	0
1	2	2	2	2	2	2	2	2	2	2		2177	2	2	28	2	18.3	94	3.98244	0.57579	4.66284	231.972	53.04	1	1	1	2	0
1	2	2	2	2	2	2	2	2	2	2		390	2	2	48	2	18.2	128	4.5255	1.08384	4.88488	261.712	53.04	2	1	2	2	0
1	1	2	2	2	2	2	2	2	2	2		1060	1	2	30	1	26.2	114	4.75824	1.90801	4.71835	362.828	88.4	1	2	1	2	2
1	2	2	2	2	3	2	2	2	2	2		929	2	3	45	2	18.8	110	5.50818	0.48547	5.16243	237.92	53.04	2	1	1	2	0
1	1	2	2	2	2	2	2	2	2	2		1820	2	2	78	1	19.9	121	4.68066	0.58708	5.38447	374.724	79.56	2	1	2	2	0
1	2	2	2	2	2	2	2	2	2	2		364	2	2	48	2	19.1	95	5.12028	0.62095	4.71835	190.336	53.04	2	1	1	2	0
1	2	2	2	2	2	2	2	2	2	2		924	2	2	33	2	19.8	104	5.3013	0.5645	4.49631	237.92	61.88	1	1	1	2	0
1	2	2	2	2	2	2	2	2	2	2		408	2	2	37	2	20.1	92	6.49086	1.21932	5.05141	267.66	53.04	2	1	2	2	0
1	2	2	2	2	2	2	2	2	2	2		873	2	2	32	2	21.7	108	4.0083	0.4516	4.94039	255.764	53.04	2	1	2	2	0
1	2	2	2	2	2	2	2	2	2	2		797	2	2	55	2	20.2	120	5.97366	0.63224	4.9959	356.88	70.72	2	1	2	2	0
1	2	2	2	2	2	2	2	2	2	2		1449	2	2	43	2	18.1	104	4.29276	0.41773	4.94039	285.504	61.88	1	1	2	2	0
1	2	2	2	2	2	2	2	2	2	2		868	1	2	47	2	20.7	95	4.70652	1.10642	4.9959	279.556	61.88	2	1	2	2	1
1	2	2	2	2	2	2	2	2	2	2		1624	2	2	45	2	21.3	103	5.50818	0.41773	4.77386	231.972	61.88	2	1	2	2	0
1	2	2	2	2	3	2	2	2	2	2		1624	2	3	42	2	17.5	98	4.29276	0.32741	4.27427	154.648	53.04	2	1	1	2	0
1	2	2	2	2	2	2	2	2	2	2		1758	2	2	40	2	20.2	102	4.5255	0.55321	4.60733	267.66	61.88	2	1	2	2	0
1	2	2	2	2	2	2	2	2	2	2		407	2	2	44	2	18.7	126	5.27544	0.76772	4.71835	226.024	53.04	2	1	2	2	0
1	2	2	2	2	3	2	2	2	2	2		749	2	3	47	2	18.6	107	4.68066	0.76772	4.9959	160.596	45.968	2	1	2	1	0
1	2	2	2	2	2	2	2	2	2	2		1450	2	2	54	2	20.8	97	5.63748	1.62576	4.60733	321.192	70.72	1	1	2	2	0
1	2	2	2	2	2	2	2	2	2	2		1644	2	2	33	2	22	99	5.35302	1.33222	5.16243	243.868	53.04	1	1	2	2	0
1	1	2	2	2	2	2	2	2	2	2		721	2	2	48	1	22.3	128	4.7841	0.98223	5.05141	315.244	79.56	1	1	2	2	0
1	2	2	2	2	3	2	2	2	2	2		1623	2	3	43	2	18.8	90	6.51672	0.5645	4.66284	136.804	44.2	2	2	2	2	0
1	1	2	2	2	2	2	2	2	2	2		716	2	2	57	1	21.5	100	4.68066	0.7903	4.88488	374.724	79.56	2	2	2	2	0
1	2	2	2	2	2	2	2	2	2	2		1769	2	2	50	2	20.5	114	3.80142	0.40644	4.66284	243.868	61.88	2	2	2	2	0
1	1	2	2	2	3	2	2	2	2	2		1505	2	3	65	1	27.1	195	6.82704	1.19674	5.99508	398.516	97.24	1	1	1	1	0
1	1	2	2	2	2	2	2	2	2	2		767	2	2	49	1	23.4	123	7.16322	1.25319	5.27345	261.712	88.4	2	1	2	2	0
1	2	2	2	2	2	2	2	2	2	2		637	2	2	30	2	24.5	90	6.465	0.49676	4.4408	285.504	70.72	2	1	1	2	0
1	1	2	2	2	2	2	2	2	2	2		728	2	2	49	1	22.5	119	5.97366	0.75643	5.551	469.892	97.24	1	1	2	2	0
1	1	2	2	2	2	2	2	2	2	2		1750	2	2	60	1	20.4	154	5.22372	0.71127	5.66202	356.88	79.56	2	1	1	2	0
1	2	2	2	2	2	2	2	2	2	2		728	2	2	48	2	22.4	90	5.76678	0.62095	4.94039	374.724	61.88	2	1	2	2	0
1	2	2	2	2	3	2	2	2	2	2		1806	2	3	41	2	17	95	4.55136	0.7903	4.82937	321.192	61.88	1	1	1	2	0
1	1	2	2	2	2	2	2	2	2	2		1071	2	2	46	1	19	117	6.28398	1.07255	5.32896	285.504	88.4	1	2	1	2	0
1	1	2	2	2	2	2	2	2	2	2		760	2	2	45	1	20.2	110	5.97366	0.83546	4.71835	339.036	70.72	2	2	2	2	0
1	2	2	2	2	2	2	2	2	2	2		1727	2	2	41	2	21.3	101	4.73238	0.46289	4.32978	220.076	61.88	2	1	2	2	0
1	1	2	2	2	2	2	2	2	2	2		1792	2	2	44	1	22.8	99	4.93926	0.88062	5.49549	327.14	70.72	1	1	2	2	0
1	1	2	2	2	2	2	2	2	2	2		1101	2	2	41	1	20.6	148	5.24958	0.7903	4.88488	404.464	88.4	1	1	2	2	0
1	1	2	2	2	2	2	2	2	2	2		791	1	2	44	1	21.1	119	4.3962	1.34351	5.32896	279.556	70.72	1	2	1	2	2
1	2	2	2	2	3	2	2	2	2	2		510	2	3	54	2	19.9	100	5.9478	0.75643	4.21876	285.504	53.04	1	1	2	2	0
1	1	2	2	2	2	2	2	2	2	2		525	2	2	37	1	26.9	105	5.87022	1.68221	5.66202	392.568	88.4	2	2	2	2	0
1	1	2	2	2	2	2	2	2	2	2		1817	2	2	64	1	21.1	118	5.172	0.5645	5.71753	404.464	88.4	1	2	1	2	0
1	2	2	2	2	3	2	2	2	2	2		388	2	3	44	2	23.4	126	5.84436	0.55321	4.88488	136.804	53.04	2	1	1	2	0
1	2	2	2	2	3	2	2	2	2	2		1127	2	3	35	2	19	100	5.32716	0.51934	4.4408	214.128	61.88	2	1	1	2	0
1	2	2	2	2	2	2	2	2	2	2		721	2	2	48	2	21.7	103	5.3013	0.59837	5.05141	267.66	52.156	2	1	2	2	0
1	1	2	2	2	2	2	2	2	2	2		1099	2	2	33	1	26.8	107	5.71506	1.38867	5.66202	362.828	70.72	1	1	2	2	0
1	1	2	2	2	2	2	2	2	2	2		605	2	2	57	1	24.7	118	5.0427	1.70479	7.38283	309.296	88.4	2	2	1	1	0
1	1	2	2	2	2	2	2	2	2	2		315	1	2	43	1	27	111	4.03416	0.58708	4.66284	452.048	104.312	1	2	2	2	2
1	1	2	2	2	2	2	2	2	2	2		707	2	2	41	1	18.9	138	5.19786	0.63224	5.32896	392.568	76.024	2	2	2	2	0
1	1	2	2	2	2	2	2	2	2	2		707	2	2	41	1	23.8	103	6.36156	0.86933	5.551	368.776	63.648	1	1	2	2	0
1	2	2	2	2	2	2	2	2	2	2		1428	2	2	60	2	22.8	157	4.55136	0.50805	5.551	339.036	79.56	1	1	2	2	0
1	1	2	2	2	2	2	2	2	2	2		343	2	2	44	1	20.6	113	4.99098	0.5645	5.10692	356.88	87.516	1	2	2	2	0
1	1	2	2	2	2	2	2	2	2	2		1422	1	2	55	1	29.3	138	7.93902	3.96279	5.66202	636.436	88.4	2	2	2	2	2
1	1	2	2	2	2	2	2	2	2	2		357	2	2	60	1	24.9	134	4.11174	1.53544	5.32896	339.036	79.56	1	1	1	1	0
1	1	2	2	2	2	2	2	2	2	2		1531	2	2	56	1	22.7	111	6.43914	0.85804	5.38447	350.932	79.56	2	1	2	2	0
1	2	2	2	2	2	2	2	2	2	2		1834	2	2	35	2	18.7	82	5.27544	0.46289	5.05141	118.96	44.2	2	1	2	2	0
1	2	2	2	2	2	2	2	2	2	2		378	2	2	52	2	21.2	125	6.80118	0.73385	4.88488	410.412	46.852	1	2	2	1	0
1	2	2	2	2	2	2	2	2	2	2		497	2	2	40	2	17.5	98	3.90486	0.64353	4.21876	255.764	60.112	2	1	2	2	0
1	1	2	2	2	2	2	2	2	2	2		714	2	2	43	1	24	124	4.3962	2.72089	5.21794	398.516	79.56	2	1	1	2	0
1	1	2	2	2	2	2	2	2	2	2		744	1	2	37	1	18.9	90	6.0771	1.11771	4.71835	356.88	70.72	2	2	2	2	2
1	2	2	2	2	2	2	2	2	2	2		1456	2	2	38	2	17	118	5.66334	0.93707	5.16243	261.712	53.04	2	1	2	2	0
1	2	2	2	2	2	2	2	2	2	2		1463	2	2	44	2	17.5	120	5.53404	0.71127	5.32896	226.024	70.72	2	2	2	2	0
1	2	2	2	2	2	2	2	2	2	2		1539	2	2	35	2	19.7	93	7.21494	0.98223	5.27345	243.868	53.04	1	1	2	2	0
1	2	2	2	2	2	2	2	2	2	2		1498	2	2	36	2	19	88	5.61162	0.46289	5.38447	255.764	35.36	2	1	2	2	0
1	1	2	2	2	2	2	2	2	2	2		226	2	2	69	1	24.7	119	6.43914	2.11123	6.05059	517.476	123.76	1	2	1	2	0
1	1	2	2	2	2	2	2	2	2	2		378	2	2	48	1	22.8	100	4.57722	1.47899	4.55182	309.296	81.328	1	1	2	1	0
1	1	2	2	2	2	2	2	2	2	2		1463	1	2	37	1	19.7	95	4.9134	1.07255	5.551	356.88	70.72	2	2	2	2	2
1	1	2	2	2	2	2	2	2	2	2		1355	2	2	37	1	25.2	120	5.63748	1.5806	4.88488	356.88	79.56	2	1	2	2	0
1	2	2	2	2	2	2	2	2	2	2		544	2	2	33	2	21	110	4.11174	0.32741	4.77386	202.232	61.88	1	1	1	2	0
1	2	2	2	2	2	2	2	2	2	2		2565	2	2	51	2	28.3	136	6.54258	1.23061	4.9959	297.4	61.88	1	1	2	2	0
1	2	2	2	2	3	2	2	2	2	2		517	2	3	36	2	21.3	104	5.84436	1.16287	4.88488	285.504	44.2	1	1	2	2	0
1	2	2	2	2	2	2	2	2	2	2		517	2	2	37	2	20.3	106	5.40474	1.32093	5.38447	172.492	53.04	1	1	1	2	0
1	2	2	2	2	3	2	2	2	2	2		517	2	3	33	2	20.6	97	5.63748	0.77901	4.55182	237.92	61.88	2	1	2	2	0
1	2	2	2	2	2	2	2	2	2	2		350	2	2	30	2	17.1	82	4.34448	0.82417	4.55182	255.764	53.04	2	2	2	2	0
1	2	2	2	2	3	2	2	2	2	2		1895	2	3	50	2	27.5	85	7.65456	1.71608	5.49549	220.076	53.04	2	1	2	1	0
1	2	2	2	2	2	2	2	2	2	2		2280	2	2	51	2	22.7	96	5.50818	0.54192	5.49549	202.232	61.88	2	1	2	1	0
1	2	2	2	2	2	2	2	2	2	2		3223	2	2	41	2	23.2	106	6.54258	1.5806	4.88488	309.296	53.04	2	2	1	2	0
1	1	2	2	2	2	2	2	2	2	2		1108	2	2	59	1	26.3	144	4.47378	0.89191	5.88406	380.672	79.56	1	1	1	2	0
1	2	2	2	2	2	2	2	2	2	2		749	2	2	40	2	26.1	113	3.59454	0.55321	4.4408	267.66	61.88	2	2	2	2	0
1	1	2	2	2	2	2	2	2	2	2		652	1	2	38	1	24.7	127	6.64602	3.13862	9.76976	273.608	53.04	2	2	1	2	2
1	2	2	2	2	2	2	2	2	2	2		2408	2	2	36	2	20.6	98	4.86168	0.50805	4.88488	190.336	53.04	1	1	2	2	0
1	2	2	2	2	2	2	2	2	2	2		2024	2	2	35	2	19.5	98	3.38766	0.53063	4.82937	237.92	44.2	2	1	2	2	0
1	2	2	2	2	2	2	2	2	2	2		2877	2	2	36	2	19.8	87	4.73238	0.5645	4.60733	160.596	53.04	2	1	2	2	0
1	2	2	2	2	2	2	2	2	2	2		2156	2	2	35	2	24.8	106	5.66334	0.83546	4.77386	166.544	61.88	1	1	1	1	0
1	2	2	2	2	2	2	2	2	2	2		2905	2	2	41	2	23.9	109	4.08588	0.46289	4.55182	261.712	61.88	2	1	2	2	0
1	2	2	2	2	2	2	2	2	2	2		2143	2	2	41	2	19.9	112	5.40474	0.65482	4.71835	148.7	53.04	1	1	1	2	0
1	2	2	2	2	2	2	2	2	2	2		357	2	2	35	2	24.9	84	4.44792	0.4516	4.55182	279.556	53.04	1	1	2	2	0
1	1	2	2	2	2	2	2	2	2	2		1379	2	2	42	1	24.1	135	5.32716	0.80159	5.82855	440.152	70.72	2	1	2	2	0
1	1	2	2	2	2	2	2	2	2	2		721	1	2	52	1	24.5	120	6.12882	1.96446	5.38447	350.932	70.72	2	2	2	1	2
1	1	2	2	2	2	2	2	2	2	2		1416	2	2	36	1	20.6	109	5.0427	0.60966	5.551	297.4	70.72	1	1	1	2	0
1	1	2	2	2	2	2	2	2	2	2		350	2	2	44	1	19.8	99	5.92194	1.73866	4.66284	410.412	67.184	1	2	2	2	0
1	2	2	2	2	2	2	2	2	2	2		2550	2	2	36	2	21.1	92	5.32716	0.44031	4.38529	273.608	53.04	2	1	1	2	0
1	1	2	2	2	2	2	2	2	2	2		1108	2	2	47	1	26.7	122	5.24958	1.41125	5.21794	327.14	70.72	2	1	2	1	0
1	1	2	2	2	2	2	2	2	2	2		672	1	2	41	1	25.8	124	6.2064	0.59837	5.99508	368.776	70.72	2	1	1	1	2
1	2	2	2	2	2	2	2	2	2	2		770	2	2	45	2	22.8	141	7.39596	0.81288	5.16243	291.452	53.04	2	1	2	1	0
1	2	2	2	2	2	2	2	2	2	2		1869	2	2	35	2	19.9	88	4.80996	0.89191	4.71835	214.128	53.04	2	1	2	2	0
1	2	2	2	2	3	2	2	2	2	2		1176	2	3	44	2	25.6	145	6.54258	1.2419	5.16243	309.296	70.72	2	1	2	1	0
1	2	2	2	2	2	2	2	2	2	2		1518	2	2	47	2	20	78	4.2669	0.73385	4.32978	190.336	70.72	2	1	2	2	0
1	1	2	2	2	2	2	2	2	2	2		343	2	2	48	1	23.1	117	5.79264	2.60799	4.38529	440.152	79.56	1	1	2	2	0
1	1	2	2	2	2	2	2	2	2	2		728	2	2	39	1	23.8	116	5.89608	2.29187	5.10692	398.516	70.72	1	2	1	2	0
1	2	2	2	2	2	2	2	2	2	2		1813	2	2	47	2	23.2	133	4.83582	0.42902	4.94039	243.868	61.88	1	1	2	2	0
1	1	2	2	2	2	2	2	2	2	2		1853	1	2	35	1	20.5	111	5.09442	1.47899	5.16243	440.152	70.72	2	2	1	2	2
1	2	2	2	2	3	2	2	2	2	2		343	2	3	41	2	18.8	101	5.89608	1.08384	5.21794	154.648	44.2	2	2	2	2	0
1	2	2	2	2	2	2	2	2	2	2		1057	2	2	32	2	24.3	106	5.63748	0.63224	5.27345	184.388	61.88	2	1	2	2	0
1	2	2	2	2	2	2	2	2	2	2		344	2	2	34	2	21.9	130	5.09442	0.71127	4.4408	208.18	53.04	2	1	1	2	0
1	2	2	2	2	2	2	2	2	2	2		2242	2	2	30	2	23.3	104	4.47378	1.10642	4.66284	315.244	70.72	1	1	2	2	0
1	2	2	2	2	3	2	2	2	2	2		726	2	3	31	2	19.9	107	4.44792	0.65482	4.94039	83.272	44.2	2	2	2	2	0
1	1	2	2	2	2	2	2	2	2	2		728	2	2	57	1	23	125	5.5599	0.91449	4.82937	374.724	79.56	1	2	2	2	0
1	2	2	2	2	2	2	2	2	2	2		1760	2	2	52	2	22	108	6.2064	0.98223	5.82855	309.296	61.88	2	2	1	1	0
1	1	2	2	2	2	2	2	2	2	2		367	1	2	58	1	31.7	145	6.67188	2.55154	5.551	339.036	79.56	1	1	2	2	3
1	2	2	2	2	2	2	2	2	2	2		752	2	2	55	2	22.2	115	6.64602	1.42254	4.55182	255.764	44.2	2	1	2	2	0
1	1	2	2	2	3	2	2	2	2	2		1424	2	3	56	1	21.6	98	5.58576	1.23061	4.71835	362.828	88.4	1	1	2	2	0
1	1	2	2	2	2	2	2	2	2	2		361	2	2	58	1	20.7	126	6.05124	3.01443	5.88406	428.256	70.72	1	2	2	2	0
1	2	2	2	2	3	2	2	2	2	2		1079	2	3	57	2	21.8	114	6.87876	1.38867	4.82937	220.076	53.04	2	1	1	2	0
1	1	2	2	2	2	2	2	2	2	2		3229	1	2	52	1	20	87	4.47378	1.88543	5.21794	410.412	79.56	2	1	1	2	3
1	1	2	2	2	2	2	2	2	2	2		345	2	2	57	1	31	103	4.70652	0.97094	5.60651	368.776	88.4	2	1	2	2	0
1	1	2	2	2	2	2	2	2	2	2		394	2	2	58	1	26.1	123	5.3013	1.21932	5.43998	303.348	79.56	2	2	2	2	0
1	1	2	2	2	2	2	2	2	2	2		2196	1	2	53	1	21.9	132	3.67212	1.42254	5.49549	362.828	79.56	2	2	1	2	2
1	1	2	2	2	2	2	2	2	2	2		1447	2	2	55	1	23.2	137	5.24958	1.03868	4.77386	457.996	88.4	1	2	1	2	0
1	2	2	2	2	3	2	2	2	2	2		1450	2	3	56	2	19.8	100	5.84436	0.73385	4.94039	279.556	79.56	1	2	2	2	0
1	1	2	2	2	2	2	2	2	2	2		2649	2	2	51	1	21.2	108	6.54258	1.76124	4.94039	303.348	70.72	2	1	1	2	0
1	1	2	2	2	2	2	2	2	2	2		1453	2	2	53	1	24.5	138	6.18054	0.69998	5.32896	428.256	79.56	1	1	2	1	0
1	1	2	2	2	2	2	2	2	2	2		369	1	2	59	1	22.9	111	5.32716	3.24023	5.21794	410.412	61.88	1	1	2	1	2
1	1	2	2	2	2	2	2	2	2	2		1092	1	2	55	1	20.9	147	4.31862	1.86285	5.05141	392.568	79.56	2	2	2	2	3
1	1	2	2	2	2	2	2	2	2	2		728	2	2	56	1	22.8	116	7.29252	1.53544	5.551	416.36	70.72	2	2	1	2	0
1	2	2	2	2	3	2	2	2	2	2		364	2	3	58	2	25	136	5.48232	0.64353	6.05059	291.452	70.72	2	1	2	1	0
1	1	2	2	2	2	2	2	2	2	2		691	2	2	58	1	25.7	122	6.38742	2.60799	5.16243	446.1	79.56	1	1	2	2	0
1	1	2	2	2	3	2	2	2	2	2		733	1	3	53	1	24.5	93	6.23226	2.20155	5.05141	315.244	53.04	1	2	1	2	2
1	1	2	2	2	2	2	2	2	2	2		695	1	2	58	1	22.3	121	3.90486	1.39996	4.94039	344.984	70.72	2	1	1	2	3
1	1	2	2	2	2	2	2	2	2	2		364	2	2	57	1	21.6	133	6.05124	0.66611	4.9959	333.088	79.56	1	2	1	2	0
1	2	2	2	2	2	2	2	2	2	2		1498	2	2	39	2	19	114	5.35302	0.47418	4.77386	231.972	61.88	1	1	2	2	0
1	1	2	2	2	2	2	2	2	2	2		644	2	2	57	1	23.2	136	5.92194	0.99352	5.10692	410.412	79.56	2	2	2	2	0
1	1	2	2	2	2	2	2	2	2	2		719	1	2	57	1	21.9	129	4.96512	1.30964	4.49631	344.984	88.4	2	2	1	2	3
1	1	2	2	2	2	2	2	2	2	2		2604	2	2	56	1	23.8	124	5.35302	0.76772	5.71753	392.568	79.56	1	2	2	2	0
1	2	2	2	2	2	2	2	2	2	2		860	2	2	46	2	22.7	105	4.55136	0.97094	4.77386	285.504	53.04	2	1	2	1	0
1	1	2	2	2	2	2	2	2	2	2		1110	1	2	56	1	30.1	147	5.66334	0.82417	5.77304	327.14	61.88	2	1	2	1	2
1	2	2	2	2	2	2	2	2	2	2		2656	2	2	51	2	23.8	129	7.99074	1.02739	4.71835	303.348	53.04	1	1	2	2	0
1	1	2	2	2	2	2	2	2	2	2		705	2	2	57	1	22.3	105	4.70652	0.74514	5.05141	249.816	70.72	2	1	1	2	0
1	1	2	2	2	2	2	2	2	2	2		1092	2	2	56	1	21.1	163	4.08588	0.97094	8.10446	196.284	70.72	2	1	2	2	0
1	1	2	2	2	2	2	2	2	2	2		735	2	2	34	1	24.1	118	5.172	0.75643	5.60651	327.14	70.72	2	1	2	1	0
1	1	2	2	2	2	2	2	2	2	2		1411	2	2	57	1	23.2	128	5.63748	2.43864	5.43998	374.724	79.56	2	1	2	2	0
1	1	2	2	2	2	2	2	2	2	2		1856	1	2	49	1	21.3	116	4.9134	2.51767	5.551	333.088	70.72	2	1	2	2	2
1	1	2	2	2	2	2	2	2	2	2		1456	2	2	53	1	22.7	97	6.64602	1.45641	5.38447	368.776	70.72	1	1	1	1	0
1	2	2	2	2	2	2	2	2	2	2		1806	2	2	33	2	22	108	5.0427	1.42254	4.88488	208.18	44.2	2	2	2	2	0
1	2	2	2	2	2	2	2	2	2	2		1519	2	2	52	2	21.8	107	4.88754	1.04997	5.16243	160.596	53.04	2	1	1	2	0
1	2	2	2	2	2	2	2	2	2	2		1478	2	2	53	2	21	88	5.0427	0.89191	4.9959	339.036	61.88	2	1	1	2	0
1	1	2	2	2	2	2	2	2	2	2		2313	1	2	53	1	23.4	106	4.68066	1.11771	5.32896	339.036	70.72	1	2	1	1	3
1	1	2	2	2	2	2	2	2	2	2		1853	2	2	53	1	22.4	107	7.31838	1.15158	4.9959	356.88	79.56	1	2	1	2	0
1	1	2	2	2	2	2	2	2	2	2		2544	1	2	53	1	22.1	130	6.8529	2.52896	5.27345	380.672	70.72	2	2	2	2	2
1	1	2	2	2	2	2	2	2	2	2		1493	1	2	54	1	26	119	6.38742	1.33222	4.60733	344.984	79.56	1	1	1	1	3
1	1	2	2	2	2	2	2	2	2	2		1447	2	2	56	1	25.9	120	5.87022	5.03534	5.27345	333.088	61.88	2	2	2	2	0
1	1	2	2	2	2	2	2	2	2	2		1423	1	2	55	1	19.5	109	4.03416	1.29835	4.77386	285.504	70.72	1	2	1	2	2
1	2	2	2	2	2	2	2	2	2	2		2096	2	2	49	2	24	107	4.99098	1.18545	4.21876	113.012	53.04	2	2	1	2	0
1	2	2	2	2	3	2	2	2	2	2		2005	2	3	49	2	19.4	102	5.24958	0.99352	4.88488	297.4	70.72	1	1	2	2	0
1	1	2	2	2	3	2	2	2	2	2		1027	2	3	57	1	23.9	113	5.99952	0.76772	5.71753	309.296	79.56	1	1	2	2	0
1	1	2	2	2	2	2	2	2	2	2		1096	1	2	56	1	25.4	114	5.74092	1.26448	5.16243	321.192	79.56	1	1	1	2	2
1	1	2	2	2	2	2	2	2	2	2		733	2	2	54	1	22.6	101	5.4306	1.49028	5.77304	291.452	70.72	1	1	2	2	0
1	1	2	2	2	3	2	2	2	2	2		1456	2	3	56	1	23.3	98	4.93926	1.11771	4.88488	440.152	106.08	1	2	1	2	0
1	1	2	2	2	2	2	2	2	2	2		1473	1	2	55	1	19.8	103	5.48232	0.92578	5.43998	303.348	79.56	2	1	1	2	2
1	2	2	2	2	3	2	2	2	2	2		733	2	3	52	2	22.1	120	6.8529	0.60966	5.32896	327.14	53.04	2	1	2	2	0
1	2	2	2	2	2	2	2	2	2	2		294	2	2	53	2	28.1	102	4.0083	0.81288	5.49549	297.4	61.88	2	1	2	2	0
1	2	2	2	2	2	2	2	2	2	2		1426	2	2	52	2	23.4	126	4.7841	1.20803	4.77386	339.036	70.72	2	1	2	2	0
1	2	2	2	2	3	2	2	2	2	2		1112	2	3	53	2	21.8	84	5.45646	0.40644	5.71753	339.036	61.88	2	1	2	2	0
1	1	2	2	2	2	2	2	2	2	2		367	2	2	55	1	24.1	80	5.19786	0.94836	4.77386	333.088	70.72	2	2	1	2	0
1	1	2	2	2	2	2	2	2	2	2		2176	2	2	53	1	26.2	128	6.54258	2.41606	5.60651	374.724	79.56	1	2	1	2	0
1	1	2	2	2	2	2	2	2	2	2		3464	2	2	53	1	22.3	114	5.14614	1.4677	5.27345	356.88	70.72	2	1	1	2	0
1	1	2	2	2	2	2	2	2	2	2		2550	2	2	50	1	19.5	152	4.31862	1.38867	5.27345	428.256	97.24	1	2	2	2	0
1	1	2	2	2	2	2	2	2	2	2		1127	2	2	55	1	21.7	161	3.80142	0.94836	5.66202	249.816	70.72	1	2	1	2	0
1	1	2	2	2	2	2	2	2	2	2		2555	1	2	50	1	25.4	124	6.465	2.81121	5.82855	428.256	61.88	2	2	2	2	2
1	1	2	2	2	2	2	2	2	2	2		1113	1	2	56	1	20.9	102	4.60308	0.92578	4.94039	279.556	70.72	1	2	1	2	2
1	2	2	2	2	3	2	2	2	2	2		726	2	3	55	2	20.4	97	7.86144	0.84675	4.16325	321.192	53.04	2	1	2	1	0
1	2	2	2	2	2	2	2	2	2	2		728	2	2	52	2	18.6	120	5.76678	0.93707	5.32896	249.816	53.04	1	1	2	2	0
1	2	2	2	2	3	2	2	2	2	2		1300	2	3	51	2	20.5	104	5.22372	0.60966	4.71835	285.504	70.72	2	1	2	2	0
1	1	2	2	2	2	2	2	2	2	2		1374	1	2	53	1	22.9	133	5.35302	1.38867	5.60651	243.868	88.4	1	2	1	2	1
1	1	2	2	2	2	2	2	2	2	2		1453	2	2	53	1	23.3	139	4.49964	1.20803	5.43998	511.528	61.88	1	2	2	2	0
1	1	2	2	2	3	2	2	2	2	2		2187	1	3	52	1	21.5	125	5.3013	1.88543	4.77386	273.608	61.88	2	2	1	1	3
1	1	2	2	2	2	2	2	2	2	2		2555	2	2	52	1	23.4	122	5.74092	1.61447	5.551	339.036	79.56	2	2	2	2	0
1	1	2	2	2	2	2	2	2	2	2		571	1	2	52	1	24.9	96	4.49964	1.32093	5.551	386.62	61.88	1	2	1	2	2
1	1	2	2	2	2	2	2	2	2	2		2654	1	2	53	1	19.1	118	5.87022	1.07255	5.66202	249.816	70.72	2	2	1	2	2
1	1	2	2	2	3	2	2	2	2	2		1456	1	3	53	1	24.4	135	6.10296	1.5806	4.9959	463.944	70.72	1	2	1	1	2
1	1	2	2	2	2	2	2	2	2	2		2119	2	2	49	1	24.7	133	5.92194	0.92578	4.94039	267.66	79.56	1	2	1	2	0
1	2	2	2	2	2	2	2	2	2	2		1078	2	2	54	2	22	122	5.84436	0.71127	4.88488	350.932	61.88	2	1	1	2	0
1	1	2	2	2	2	2	2	2	2	2		2919	1	2	50	1	21.7	108	4.99098	0.77901	5.38447	285.504	79.56	2	2	2	2	1
1	1	2	2	2	2	2	2	2	2	2		2494	1	2	54	1	24.8	96	5.14614	1.21932	5.38447	321.192	70.72	2	2	1	2	2
1	1	2	2	2	2	2	2	2	2	2		2586	1	2	52	1	18.5	82	6.0771	1.16287	5.16243	249.816	61.88	2	1	2	2	2
1	2	2	2	2	2	2	2	2	2	2		2527	2	2	50	2	21.4	119	5.3013	0.74514	5.27345	291.452	53.04	2	1	2	2	0
1	2	2	2	2	3	2	2	2	2	2		385	2	3	50	2	19.9	89	4.86168	0.57579	4.71835	285.504	61.88	2	1	2	2	0
1	2	2	2	2	2	2	2	2	2	2		2515	2	2	47	2	25	117	4.62894	1.34351	4.9959	279.556	53.04	2	1	2	2	0
1	2	2	2	2	3	2	2	2	2	2		736	2	3	51	2	31.4	132	4.80996	1.11771	6.21712	190.336	53.04	2	1	2	1	0
1	1	2	2	2	2	2	2	2	2	2		2508	2	2	52	1	22.5	110	5.97366	1.93059	4.88488	428.256	97.24	2	1	1	2	0
1	2	2	2	2	2	2	2	2	2	2		1787	2	2	49	2	20.2	83	5.09442	1.17416	4.60733	321.192	61.88	2	1	2	2	0
1	2	2	2	2	2	2	2	2	2	2		1087	2	2	49	2	20	93	4.9134	0.64353	5.10692	243.868	44.2	2	1	2	2	0
1	2	2	2	2	2	2	2	2	2	2		2543	2	2	46	2	23.3	106	5.9478	1.45641	5.32896	237.92	61.88	2	1	1	1	0
1	2	2	2	2	2	2	2	2	2	2		2597	2	2	50	2	21.8	96	6.10296	0.91449	4.77386	261.712	61.88	2	1	2	2	0
1	2	2	2	2	2	2	2	2	2	2		3613	2	2	47	2	23.3	115	5.84436	1.21932	5.99508	226.024	61.88	2	1	2	2	0
1	2	2	2	2	3	2	2	2	2	2		2514	2	3	47	2	22.6	97	5.27544	0.66611	4.60733	297.4	61.88	2	1	2	2	0
1	1	2	2	2	2	2	2	2	2	2		2538	1	2	47	1	21.1	132	5.53404	1.82898	5.21794	440.152	79.56	2	2	1	2	2
1	1	2	2	2	2	2	2	2	2	2		2558	2	2	52	1	22.5	115	4.75824	1.07255	5.43998	267.66	70.72	2	1	2	2	0
1	1	2	2	2	2	2	2	2	2	2		357	2	2	55	1	28.4	127	4.34448	1.04997	5.32896	267.66	72.488	1	2	1	1	0
1	1	2	2	2	2	2	2	2	2	2		2172	2	2	50	1	24.2	107	5.3013	1.32093	4.82937	309.296	88.4	1	1	2	2	0
1	1	2	2	2	2	2	2	2	2	2		2193	1	2	53	1	21.4	141	5.66334	1.43383	5.82855	416.36	70.72	2	2	1	2	2
1	1	2	2	2	2	2	2	2	2	2		2135	2	2	46	1	25.7	112	3.69798	1.42254	5.71753	291.452	79.56	1	2	1	1	0
1	2	2	2	2	2	2	2	2	2	2		2186	2	2	45	2	23.2	116	4.62894	0.98223	5.32896	285.504	53.04	2	1	2	1	0
1	2	2	2	2	2	2	2	2	2	2		2463	2	2	48	2	22.4	127	5.58576	0.81288	5.38447	255.764	70.72	2	1	1	2	0
1	1	2	2	2	2	2	2	2	2	2		424	1	2	54	1	20.3	108	4.88754	1.23061	5.05141	457.996	97.24	2	2	1	2	1
1	1	2	2	2	2	2	2	2	2	2		732	2	2	56	1	27.5	117	6.51672	1.0161	5.88406	339.036	106.08	1	1	1	2	0
1	2	2	2	2	2	2	2	2	2	2		1190	2	2	48	2	24.2	138	6.77532	0.6774	5.38447	321.192	53.04	2	1	2	2	0
1	1	2	2	2	2	2	2	2	2	2		1458	2	2	52	1	25.9	123	5.14614	1.20803	6.21712	297.4	70.72	1	1	1	1	0
1	2	2	2	2	2	2	2	2	2	2		2597	2	2	45	2	19.9	103	4.2669	0.60966	4.10774	279.556	61.88	1	1	1	2	0
1	2	2	2	2	2	2	2	2	2	2		371	2	2	51	2	25.4	152	5.87022	1.07255	5.16243	333.088	61.88	2	1	1	1	0
1	1	2	2	2	2	2	2	2	2	2		3271	2	2	52	1	25.1	121	5.27544	0.92578	5.10692	279.556	79.56	2	2	1	2	0
1	1	2	2	2	2	2	2	2	2	2		2555	1	2	49	1	23.6	77	5.50818	1.43383	5.10692	315.244	97.24	1	1	1	2	2
1	1	2	2	2	2	2	2	2	2	2		1822	1	2	53	1	23.3	116	5.84436	2.13381	5.32896	362.828	70.72	2	1	1	2	2
1	1	2	2	2	2	2	2	2	2	2		2554	1	2	51	1	27	127	4.57722	1.32093	5.49549	285.504	70.72	2	1	1	1	2
1	1	2	2	2	2	2	2	2	2	2		1827	2	2	52	1	25.6	116	5.79264	1.129	5.43998	356.88	79.56	2	2	2	2	0
1	1	2	2	2	2	2	2	2	2	2		1571	1	2	46	1	25.7	119	3.82728	0.62095	7.38283	279.556	61.88	2	1	2	2	2
1	1	2	2	2	3	2	2	2	2	2		2194	2	3	51	1	26.4	116	4.18932	0.83546	5.88406	273.608	70.72	1	1	2	2	0
1	1	2	2	2	2	2	2	2	2	2		1459	2	2	45	1	29.8	119	5.27544	2.16768	4.94039	321.192	88.4	1	2	1	1	0
1	2	2	2	2	2	2	2	2	2	2		1498	2	2	50	2	22.9	128	5.66334	0.71127	5.93957	309.296	61.88	1	1	2	2	0
1	1	2	2	2	2	2	2	2	2	2		1117	2	2	48	1	23	103	4.16346	0.30483	5.32896	249.816	88.4	1	2	2	2	0
1	1	2	2	2	2	2	2	2	2	2		2578	1	2	44	1	23.6	143	6.2064	3.22894	7.54936	440.152	70.72	1	1	2	1	3
1	1	2	2	2	3	2	2	2	2	2		733	1	3	47	1	19.4	107	4.96512	0.99352	5.77304	368.776	70.72	2	2	1	2	3
1	2	2	2	2	2	2	2	2	2	2		2220	2	2	49	2	24.3	101	5.22372	0.6774	5.05141	226.024	61.88	1	1	2	2	0
1	2	2	2	2	2	2	2	2	2	2		2435	2	2	47	2	22.4	108	6.30984	0.40644	4.71835	279.556	61.88	2	1	2	2	0
1	2	2	2	2	3	2	2	2	2	2		3279	2	3	43	2	18.7	100	5.74092	0.64353	4.16325	285.504	53.04	2	1	2	2	0
1	2	2	2	2	2	2	2	2	2	2		3648	2	2	43	2	20	99	4.57722	0.83546	4.60733	202.232	61.88	2	1	1	2	0
1	2	2	2	2	2	2	2	2	2	2		1463	2	2	46	2	20.2	108	6.05124	0.41773	4.82937	35.688	70.72	2	1	1	2	0
1	2	2	2	2	2	2	2	2	2	2		2177	2	2	47	2	28.5	116	5.50818	0.68869	4.94039	285.504	70.72	2	1	1	2	0
1	1	2	2	2	2	2	2	2	2	2		2346	2	2	45	1	29.4	131	6.69774	1.82898	5.93957	344.984	88.4	1	1	1	1	0
1	1	2	2	2	2	2	2	2	2	2		2572	2	2	46	1	16.9	109	5.172	0.6774	5.38447	303.348	79.56	2	1	1	2	0
1	1	2	2	2	2	2	2	2	2	2		1081	1	2	52	1	27.4	106	4.7841	1.33222	5.10692	208.18	61.88	2	2	2	2	3
1	1	2	2	2	3	2	2	2	2	2		1830	1	3	47	1	23.1	97	5.48232	2.258	4.88488	344.984	79.56	2	1	2	2	2
1	1	2	2	2	2	2	2	2	2	2		2175	2	2	49	1	22.7	124	4.86168	1.28706	5.551	214.128	61.88	2	2	2	2	0
1	1	2	2	2	2	2	2	2	2	2		719	1	2	53	1	24.5	111	4.96512	2.24671	5.38447	220.076	61.88	1	2	2	1	3
1	1	2	2	2	2	2	2	2	2	2		2936	2	2	45	1	26.5	131	5.32716	3.18378	5.27345	416.36	88.4	1	1	2	2	0
1	1	2	2	2	2	2	2	2	2	2		730	2	2	50	1	20.6	118	7.65456	1.38867	5.88406	368.776	70.72	1	1	1	2	0
1	1	2	2	2	2	2	2	2	2	2		3696	2	2	46	1	22.2	117	5.89608	0.99352	5.10692	315.244	79.56	1	1	1	2	0
1	1	2	2	2	2	2	2	2	2	2		2188	1	2	49	1	22.3	100	4.1376	3.05959	4.4408	297.4	70.72	1	1	2	2	3
1	2	2	2	2	2	2	2	2	2	2		747	2	2	44	2	27.3	139	5.74092	1.11771	5.27345	273.608	53.04	1	1	1	2	0
1	2	2	2	2	2	2	2	2	2	2		726	2	2	55	2	24.6	116	7.44768	1.86285	4.77386	226.024	44.2	2	1	2	2	0
1	1	2	2	2	3	2	2	2	2	2		1097	1	3	52	1	22.3	128	6.15468	1.39996	4.55182	356.88	79.56	2	1	2	1	2
1	2	2	2	2	2	2	2	2	2	2		2581	2	2	44	2	21.4	111	4.3962	0.62095	4.77386	243.868	53.04	2	1	2	2	0
1	2	2	2	2	2	2	2	2	2	2		2445	2	2	45	2	20.9	93	5.63748	0.5645	5.16243	226.024	53.04	2	1	2	2	0
1	2	2	2	2	2	2	2	2	2	2		2001	2	2	45	2	20.8	96	4.99098	0.6774	4.9959	291.452	61.88	2	1	2	2	0
1	2	2	2	2	2	2	2	2	2	2		2417	1	2	41	2	21.3	96	5.87022	1.21932	4.4408	202.232	53.04	2	1	1	2	1
1	2	2	2	2	2	2	2	2	2	2		1008	2	2	57	2	22.4	107	5.63748	0.9032	5.05141	315.244	53.04	1	1	2	2	0
1	1	2	2	2	2	2	2	2	2	2		2652	2	2	43	1	34.9	169	5.6892	2.98056	5.43998	422.308	70.72	1	2	2	1	0
1	2	2	2	2	2	2	2	2	2	2		1814	2	2	54	2	23.3	127	6.87876	1.3548	5.551	279.556	53.04	2	1	2	2	0
1	2	2	2	2	2	2	2	2	2	2		2481	2	2	42	2	19.5	97	4.62894	1.10642	4.32978	231.972	53.04	2	1	1	2	0
1	2	2	2	2	2	2	2	2	2	2		532	2	2	50	2	22.7	119	5.61162	0.47418	5.10692	356.88	51.272	2	1	2	1	0
1	2	2	2	2	3	2	2	2	2	2		2191	2	3	44	2	23.3	117	7.6287	1.04997	4.55182	297.4	53.04	2	1	2	2	0
1	1	2	2	2	2	2	2	2	2	2		2534	2	2	47	1	19.6	110	4.7841	0.39515	5.60651	362.828	79.56	1	2	2	2	0
1	1	2	2	2	3	2	2	2	2	2		2184	2	3	48	1	23.8	131	5.89608	1.60318	4.60733	356.88	88.4	2	1	2	2	0
1	1	2	2	2	2	2	2	2	2	2		2359	1	2	43	1	24.1	131	5.74092	0.93707	6.05059	303.348	88.4	1	2	2	1	1
1	1	2	2	2	2	2	2	2	2	2		2184	2	2	47	1	18.4	99	4.5255	0.91449	5.05141	285.504	79.56	2	2	2	2	0
1	1	2	2	2	2	2	2	2	2	2		2779	1	2	45	1	26.4	132	4.21518	1.84027	6.77222	374.724	61.88	1	2	2	2	2
1	1	2	2	2	2	2	2	2	2	2		1466	1	2	41	1	24.7	140	4.75824	0.81288	6.38365	398.516	70.72	2	2	1	1	2
1	1	2	2	2	2	2	2	2	2	2		1876	2	2	40	1	24.1	127	4.37034	2.21284	5.27345	368.776	79.56	2	2	2	2	0
1	1	2	2	2	2	2	2	2	2	2		2191	1	2	47	1	19.2	113	4.93926	1.26448	4.82937	356.88	79.56	1	2	1	2	2
1	1	2	2	2	2	2	2	2	2	2		1150	2	2	48	1	22.2	110	5.63748	0.7903	5.551	291.452	88.4	1	2	2	2	0
1	1	2	2	2	2	2	2	2	2	2		2928	2	2	43	1	19.2	98	4.16346	0.49676	5.05141	297.4	70.72	2	2	1	2	0
1	1	2	2	2	3	2	2	2	2	2		1246	1	3	48	1	23.9	101	4.31862	1.27577	4.9959	333.088	70.72	2	1	2	2	2
1	1	2	2	2	2	2	2	2	2	2		2194	1	2	38	1	22.8	112	5.50818	1.47899	5.10692	416.36	79.56	2	1	2	2	3
1	1	2	2	2	2	2	2	2	2	2		3283	2	2	38	1	21	84	4.6548	0.47418	5.10692	333.088	79.56	1	1	2	2	0
1	2	2	2	2	2	2	2	2	2	2		1125	2	2	45	2	25.6	119	5.12028	0.75643	5.27345	142.752	53.04	2	1	2	2	0
1	1	2	2	2	2	2	2	2	2	2		1428	2	2	50	1	26.3	112	6.36156	1.94188	5.21794	452.048	88.4	1	2	1	1	0
1	1	2	2	2	2	2	2	2	2	2		1268	2	2	42	1	31.6	124	6.3357	1.88543	5.21794	243.868	79.56	1	1	2	1	0
1	1	2	2	2	2	2	2	2	2	2		2542	1	2	41	1	24.3	110	5.19786	2.49509	5.10692	457.996	79.56	2	2	2	1	1
1	1	2	2	2	2	2	2	2	2	2		2625	1	2	42	1	26.7	121	5.37888	1.84027	5.10692	368.776	79.56	1	2	1	1	3
1	1	2	2	2	3	2	2	2	2	2		1860	2	3	42	1	23.2	104	5.0427	2.30316	4.88488	386.62	70.72	1	1	2	1	0
1	1	2	2	2	2	2	2	2	2	2		1085	2	2	46	1	28.1	111	6.2064	1.27577	4.88488	339.036	97.24	1	2	2	2	0
1	1	2	2	2	2	2	2	2	2	2		2551	2	2	49	1	22.5	148	5.37888	0.93707	5.60651	392.568	79.56	1	1	1	2	0
1	1	2	2	2	2	2	2	2	2	2		1771	2	2	46	1	23	104	4.2669	1.67092	4.9959	434.204	79.56	1	1	1	2	0
1	2	2	2	2	2	2	2	2	2	2		742	2	2	42	2	33	103	6.02538	1.06126	5.05141	255.764	61.88	2	1	2	2	0
1	2	2	2	2	2	2	2	2	2	2		2549	2	2	38	2	25.9	161	4.99098	1.33222	5.93957	291.452	44.2	2	1	2	2	0
1	2	2	2	2	3	2	2	2	2	2		2158	2	3	42	2	22.5	114	5.3013	0.88062	4.77386	255.764	61.88	1	1	2	2	0
1	2	2	2	2	3	2	2	2	2	2		1107	2	3	42	2	31.3	140	8.06832	1.15158	4.9959	214.128	61.88	2	1	2	1	0
1	2	2	2	2	3	2	2	2	2	2		2458	2	3	38	2	20.9	92	4.6548	0.55321	4.77386	327.14	53.04	2	1	2	2	0
1	2	2	2	2	2	2	2	2	2	2		1092	2	2	42	2	24.8	115	4.70652	0.44031	4.77386	279.556	53.04	2	1	2	2	0
1	2	2	2	2	2	2	2	2	2	2		1842	2	2	39	2	20.7	93	4.08588	0.93707	4.82937	237.92	53.04	2	1	1	1	0
1	2	2	2	2	2	2	2	2	2	2		728	2	2	58	2	19.9	96	6.54258	0.99352	5.10692	190.336	53.04	1	1	2	2	0
1	1	2	2	2	2	2	2	2	2	2		1470	1	2	41	1	26.2	119	5.0427	1.17416	5.05141	315.244	79.56	1	1	1	1	2
1	1	2	2	2	2	2	2	2	2	2		1379	2	2	45	1	25.8	150	5.40474	2.43864	5.21794	380.672	61.88	2	1	2	1	0
1	2	2	2	2	2	2	2	2	2	2		3454	2	2	37	2	18.8	81	4.9134	0.40644	4.66284	279.556	53.04	2	1	1	2	0
1	2	2	2	2	2	2	2	2	2	2		2212	2	2	40	2	19.6	91	5.79264	1.25319	4.55182	208.18	53.04	2	1	1	2	0
1	1	2	2	2	2	2	2	2	2	2		3283	2	2	39	1	23.8	134	5.09442	1.21932	5.77304	327.14	79.56	1	2	1	2	0
1	1	2	2	2	2	2	2	2	2	2		359	1	2	44	1	25.2	103	5.27544	0.74514	4.94039	333.088	79.56	1	2	2	1	3
1	2	2	2	2	3	2	2	2	2	2		2184	2	3	42	2	20.3	126	5.66334	0.99352	4.38529	285.504	61.88	2	1	2	2	0
1	1	2	2	2	3	2	2	2	2	2		3250	1	3	41	1	23.6	102	5.79264	1.27577	4.66284	261.712	61.88	2	1	1	2	2
1	1	2	2	2	2	2	2	2	2	2		2643	1	2	40	1	22.3	106	4.70652	1.07255	4.94039	315.244	70.72	2	1	2	1	2
1	1	2	2	2	2	2	2	2	2	2		1092	1	2	42	1	21.5	100	4.49964	1.5806	5.32896	327.14	61.88	1	2	2	2	2
1	1	2	2	2	2	2	2	2	2	2		420	1	2	46	1	23.1	112	4.75824	1.79511	5.27345	475.84	79.56	2	2	2	1	3
1	1	2	2	2	3	2	2	2	2	2		3668	2	3	38	1	20.3	91	7.55112	1.25319	4.32978	428.256	70.72	2	1	2	2	0
1	1	2	2	2	2	2	2	2	2	2		728	1	2	42	1	27.1	111	4.5255	2.0322	5.49549	362.828	61.88	1	1	2	1	2
1	1	2	2	2	2	2	2	2	2	2		1087	2	2	43	1	22.9	100	4.1376	0.6774	5.551	309.296	88.4	2	2	2	2	0
1	2	2	2	2	3	2	2	2	2	2		3272	2	3	36	2	20.8	83	4.7841	0.84675	4.71835	285.504	53.04	2	1	2	2	0
1	1	2	2	2	2	2	2	2	2	2		1431	2	2	39	1	19.6	91	4.60308	0.46289	4.88488	440.152	70.72	1	1	2	2	0
1	1	2	2	2	2	2	2	2	2	2		602	2	2	48	1	22.8	133	5.24958	0.5645	4.71835	309.296	79.56	2	2	2	2	0
1	2	2	2	2	2	2	2	2	2	2		2232	2	2	39	2	21.3	121	4.96512	0.62095	4.71835	124.908	53.04	2	1	1	2	0
1	1	2	2	2	2	2	2	2	2	2		2191	2	2	42	1	23.3	136	4.49964	1.45641	4.88488	297.4	88.4	2	2	2	2	0
1	1	2	2	2	2	2	2	2	2	2		744	1	2	41	1	23.4	123	5.01684	1.15158	5.60651	440.152	79.56	1	2	2	2	1
1	1	2	2	2	2	2	2	2	2	2		364	2	2	45	1	23.7	107	6.25812	2.98056	5.32896	416.36	79.56	1	2	2	1	0
1	1	2	2	2	2	2	2	2	2	2		709	2	2	40	1	20.9	136	4.62894	0.98223	4.88488	267.66	79.56	2	1	1	2	0
1	1	2	2	2	2	2	2	2	2	2		2548	2	2	42	1	22.6	116	5.89608	0.65482	5.60651	285.504	61.88	2	2	1	2	0
1	1	2	2	2	2	2	2	2	2	2		3286	2	2	38	1	23	135	4.42206	1.16287	5.38447	309.296	70.72	2	2	1	2	0
1	2	2	2	2	2	2	2	2	2	2		3587	2	2	37	2	21.5	105	4.55136	0.44031	4.55182	249.816	44.2	1	1	1	2	0
1	1	2	2	2	2	2	2	2	2	2		3282	1	2	42	1	25.9	118	6.05124	0.85804	5.43998	386.62	70.72	2	1	2	2	1
1	1	2	2	2	2	2	2	2	2	2		1085	1	2	41	1	26.6	112	5.09442	1.39996	5.27345	273.608	70.72	2	1	2	2	2
1	1	2	2	2	2	2	2	2	2	2		2553	2	2	39	1	27.5	113	6.82704	1.43383	5.16243	416.36	88.4	2	1	2	1	0
1	1	2	2	2	2	2	2	2	2	2		3321	2	2	42	1	21.8	129	4.29276	0.74514	6.49467	315.244	79.56	2	2	1	2	0
1	2	2	2	2	3	2	2	2	2	2		1142	2	3	39	2	21.2	107	5.8185	0.57579	5.93957	267.66	61.88	2	1	2	2	0
1	2	2	2	2	2	2	2	2	2	2		2968	2	2	36	2	22.8	100	5.27544	0.39515	4.4408	178.44	53.04	2	1	2	2	0
1	2	2	2	2	2	2	2	2	2	2		372	2	2	42	2	23.9	116	5.4306	0.42902	4.66284	243.868	44.2	2	1	1	1	0
1	1	2	2	2	2	2	2	2	2	2		731	2	2	38	1	24.9	104	5.40474	0.76772	4.66284	374.724	79.56	1	1	2	2	0
1	1	2	2	2	2	2	2	2	2	2		3300	1	2	34	1	21.3	133	4.34448	0.53063	5.43998	285.504	79.56	1	1	2	2	3
1	1	2	2	2	2	2	2	2	2	2		2171	1	2	34	1	24.7	107	3.93072	0.46289	4.38529	309.296	88.4	1	1	2	2	2
1	1	2	2	2	2	2	2	2	2	2		2555	2	2	38	1	22.5	124	4.44792	0.85804	4.71835	208.18	70.72	2	2	2	1	0
1	1	2	2	2	3	2	2	2	2	2		733	1	3	43	1	19.3	110	5.32716	1.14029	4.77386	309.296	61.88	1	2	1	2	2
1	1	2	2	2	2	2	2	2	2	2		3636	2	2	36	1	21.5	106	3.77556	0.85804	4.9959	493.684	79.56	2	2	1	2	0
1	1	2	2	2	2	2	2	2	2	2		1454	1	2	43	1	24.3	114	5.61162	1.45641	5.27345	339.036	61.88	2	2	2	1	2
1	1	2	2	2	2	2	2	2	2	2		2406	1	2	38	1	22.2	101	5.01684	1.63705	5.21794	350.932	79.56	2	2	2	1	2
1	1	2	2	2	2	2	2	2	2	2		2597	1	2	41	1	19.4	98	4.1376	1.129	4.88488	303.348	61.88	1	1	1	2	2
1	1	2	2	2	2	2	2	2	2	2		3285	1	2	36	1	26.2	124	6.25812	1.78382	5.10692	398.516	79.56	2	2	1	1	3
1	1	2	2	2	3	2	2	2	2	2		724	2	3	44	1	19.3	83	6.10296	0.76772	4.66284	309.296	61.88	1	1	2	2	0
1	1	2	2	2	2	2	2	2	2	2		3668	2	2	37	1	21.2	132	4.86168	1.0161	5.27345	493.684	79.56	1	1	2	2	0
1	1	2	2	2	2	2	2	2	2	2		2915	2	2	38	1	22.5	110	4.80996	2.64186	4.66284	469.892	79.56	1	2	1	2	0
1	1	2	2	2	2	2	2	2	2	2		2557	1	2	36	1	25	122	6.25812	1.73866	4.94039	333.088	79.56	2	2	2	2	2
1	1	2	2	2	2	2	2	2	2	2		2865	2	2	36	1	23.6	105	4.75824	1.0161	4.94039	327.14	88.4	1	2	2	2	0
1	1	2	2	2	2	2	2	2	2	2		1096	1	2	39	1	26.8	136	5.79264	1.77253	5.05141	344.984	53.04	1	2	2	1	3
1	1	2	2	2	2	2	2	2	2	2		460	2	2	51	1	22.2	127	3.879	0.29354	5.49549	255.764	70.72	1	1	2	2	0
1	1	2	2	2	2	2	2	2	2	2		1421	2	2	42	1	25.1	119	5.9478	0.94836	5.27345	214.128	79.56	2	2	1	1	0
1	1	2	2	2	3	2	2	2	2	2		3103	1	3	39	1	21.7	93	5.6892	1.50157	5.05141	368.776	70.72	1	2	1	2	3
1	2	2	2	2	3	2	2	2	2	2		1589	2	3	39	2	21.8	106	5.97366	0.85804	4.77386	255.764	61.88	2	1	1	2	0
1	1	2	2	2	2	2	2	2	2	2		1852	2	2	39	1	24.4	116	4.60308	0.39515	5.27345	315.244	70.72	2	2	1	2	0
1	1	2	2	2	2	2	2	2	2	2		2324	2	2	38	1	26.6	121	4.3962	5.15953	4.60733	404.464	79.56	1	2	2	2	0
1	1	2	2	2	2	2	2	2	2	2		2443	2	2	38	1	21.4	136	4.31862	0.81288	5.27345	576.956	106.08	1	2	1	2	0
1	1	2	2	2	3	2	2	2	2	2		2182	2	3	43	1	22.5	95	4.73238	1.2419	5.16243	386.62	97.24	2	2	2	2	0
1	2	2	2	2	2	2	2	2	2	2		1533	2	2	40	2	23.2	101	4.62894	2.22413	4.60733	267.66	53.04	2	1	2	1	0
1	1	2	2	2	2	2	2	2	2	2		1390	2	2	39	1	23.7	114	5.71506	1.53544	5.60651	368.776	70.72	2	2	1	1	0
1	1	2	2	2	2	2	2	2	2	2		1460	1	2	35	1	26.3	119	5.58576	0.92578	5.551	344.984	70.72	1	1	1	1	2
1	1	2	2	2	2	2	2	2	2	2		2593	1	2	32	1	25.1	98	4.5255	1.02739	5.21794	279.556	70.72	2	1	1	2	2
1	1	2	2	2	2	2	2	2	2	2		1822	1	2	33	1	23.4	95	5.01684	0.58708	4.9959	392.568	88.4	1	2	2	2	2
1	1	2	2	2	2	2	2	2	2	2		350	1	2	39	1	27.3	102	5.27544	1.65963	4.66284	291.452	70.72	2	1	2	1	2
1	1	2	2	2	2	2	2	2	2	2		3499	2	2	32	1	21.1	116	6.02538	0.69998	4.71835	416.36	88.4	1	2	2	2	0
1	1	2	2	2	2	2	2	2	2	2		366	1	2	38	1	19.8	108	5.58576	0.83546	5.16243	297.4	70.72	1	2	1	2	1
1	2	2	2	2	3	2	2	2	2	2		1820	2	3	54	2	20.5	102	6.7236	1.00481	5.10692	303.348	61.88	2	1	2	2	0
1	2	2	2	2	2	2	2	2	2	2		2196	2	2	35	2	23.4	95	4.3962	0.44031	5.05141	243.868	44.2	2	1	1	2	0
1	1	2	2	2	2	2	2	2	2	2		2303	1	2	36	1	22.9	112	5.40474	1.65963	5.32896	428.256	70.72	2	2	2	1	3
1	1	2	2	2	2	2	2	2	2	2		2191	2	2	41	1	25.4	98	4.60308	0.50805	4.71835	309.296	79.56	2	1	2	2	0
1	1	2	2	2	2	2	2	2	2	2		2914	1	2	36	1	24.5	105	5.99952	1.41125	5.38447	267.66	70.72	2	2	1	2	1
1	1	2	2	2	2	2	2	2	2	2		368	2	2	42	1	26.5	118	5.35302	0.63224	5.32896	380.672	70.72	1	2	2	1	0
1	1	2	2	2	3	2	2	2	2	2		1093	2	3	39	1	23.2	103	5.6892	1.16287	5.21794	457.996	70.72	1	2	1	1	0
1	1	2	2	2	3	2	2	2	2	2		1866	2	3	42	1	19.6	107	6.82704	1.21932	5.05141	374.724	88.4	1	2	2	2	0
1	1	2	2	2	2	2	2	2	2	2		2604	1	2	35	1	24.5	96	5.06856	1.49028	4.49631	410.412	88.4	2	1	2	1	2
1	1	2	2	2	2	2	2	2	2	2		1806	2	2	34	1	22.6	122	5.35302	1.42254	5.16243	505.58	79.56	2	2	2	2	0
1	1	2	2	2	3	2	2	2	2	2		2340	2	3	39	1	21.7	134	4.73238	1.70479	5.49549	386.62	79.56	2	1	2	1	0
1	1	2	2	2	2	2	2	2	2	2		2653	2	2	37	1	19.5	100	4.86168	1.0161	4.77386	315.244	70.72	2	2	2	2	0
1	1	2	2	2	2	2	2	2	2	2		1463	1	2	37	1	29.1	115	4.93926	1.41125	5.21794	362.828	88.4	1	2	2	1	1
1	1	2	2	2	2	2	2	2	2	2		1589	2	2	40	1	20.9	98	5.01684	0.99352	4.49631	404.464	88.4	2	2	1	2	0
1	1	2	2	2	2	2	2	2	2	2		1802	2	2	39	1	22.8	111	5.0427	0.66611	4.55182	267.66	70.72	2	1	2	2	0
1	2	2	2	2	2	2	2	2	2	2		3663	2	2	33	2	16.7	121	4.93926	0.98223	5.27345	291.452	61.88	2	1	1	2	0
1	2	2	2	2	3	2	2	2	2	2		598	2	3	32	2	20.4	120	4.68066	0.86933	5.60651	279.556	53.04	2	1	2	2	0
1	2	2	2	2	2	2	2	2	2	2		2933	2	2	36	2	20.1	87	5.40474	0.50805	4.94039	249.816	79.56	1	1	2	2	0
1	2	2	2	2	2	2	2	2	2	2		2198	2	2	35	2	20.4	104	3.90486	0.5645	4.77386	214.128	53.04	2	1	2	2	0
1	1	2	2	2	2	2	2	2	2	2		1834	2	2	35	1	24.2	106	5.79264	2.81121	4.94039	571.008	88.4	1	2	1	1	0
1	2	2	2	2	2	2	2	2	2	2		3426	1	2	31	2	20.4	122	3.85314	0.85804	4.55182	273.608	61.88	2	2	2	2	1
1	1	2	2	2	2	2	2	2	2	2		1855	1	2	36	1	28.3	109	4.57722	1.70479	4.49631	457.996	70.72	2	2	2	1	3
1	1	2	2	2	2	2	2	2	2	2		1323	2	2	35	1	19.6	107	5.32716	0.51934	5.43998	481.788	79.56	2	1	2	2	0
1	1	2	2	2	2	2	2	2	2	2		1461	2	2	35	1	20.7	119	5.24958	1.30964	5.21794	410.412	70.72	2	1	2	2	0
1	1	2	2	2	2	2	2	2	2	2		2191	2	2	38	1	23.4	120	4.42206	0.50805	5.66202	339.036	79.56	1	1	2	2	0
1	2	2	2	2	2	2	2	2	2	2		370	2	2	57	2	20.9	98	6.95634	1.62576	5.43998	303.348	67.184	2	1	1	1	0
1	2	2	2	2	3	2	2	2	2	2		1462	2	3	54	2	28.7	130	9.41304	2.47251	4.88488	303.348	53.04	2	1	1	1	0
1	2	2	2	2	3	2	2	2	2	2		1486	2	3	55	2	24.2	105	5.87022	1.03868	5.16243	226.024	61.88	2	1	2	2	0
1	2	2	2	2	2	2	2	2	2	2		1461	2	2	36	2	17.2	105	3.69798	0.42902	4.4408	237.92	61.88	2	1	2	2	0
1	1	2	2	2	3	2	2	2	2	2		2553	2	3	33	1	23	105	5.66334	0.80159	4.60733	273.608	70.72	1	2	1	2	0
1	2	2	2	2	3	2	2	2	2	2		2633	2	3	33	2	23	130	6.30984	0.92578	4.9959	208.18	61.88	2	2	2	2	0
1	1	2	2	2	2	2	2	2	2	2		1918	2	2	37	1	20.1	111	4.49964	0.88062	4.60733	386.62	97.24	2	1	2	2	0
1	1	2	2	2	2	2	2	2	2	2		2961	1	2	34	1	23.6	107	5.24958	0.46289	5.66202	333.088	53.04	2	2	1	2	1
1	2	2	2	2	2	2	2	2	2	2		3059	2	2	34	2	20.4	107	4.06002	0.53063	4.94039	231.972	61.88	2	1	1	2	0
1	2	2	2	2	2	2	2	2	2	2		2550	2	2	37	2	21.4	111	7.05978	1.47899	5.21794	190.336	44.2	2	1	2	2	0
1	1	2	2	2	2	2	2	2	2	2		1391	2	2	35	1	24.8	113	5.84436	0.57579	5.21794	452.048	70.72	2	2	2	1	0
1	1	2	2	2	2	2	2	2	2	2		1790	2	2	37	1	22.1	117	5.61162	0.92578	5.32896	303.348	61.88	2	2	1	2	0
1	2	2	2	2	2	2	2	2	2	2		1351	2	2	37	2	21.1	85	5.4306	0.68869	4.60733	249.816	53.04	2	1	2	2	0
1	1	2	2	2	2	2	2	2	2	2		1825	1	2	40	1	21.3	110	3.54282	0.66611	4.66284	267.66	61.88	2	2	2	2	3
1	1	2	2	2	3	2	2	2	2	2		2212	2	3	41	1	20.4	114	4.57722	0.88062	6.1061	380.672	61.88	2	2	2	2	0
1	2	2	2	2	2	2	2	2	2	2		1102	2	2	33	2	23.4	110	5.22372	0.47418	4.49631	350.932	70.72	1	1	2	2	0
1	2	2	2	2	2	2	2	2	2	2		3230	2	2	34	2	19.2	105	7.00806	0.62095	4.82937	118.96	44.2	1	1	2	2	0
1	1	2	2	2	2	2	2	2	2	2		1851	1	2	40	1	20.4	126	4.68066	0.7903	5.60651	237.92	61.88	2	2	1	2	2
1	1	2	2	2	2	2	2	2	2	2		1894	2	2	38	1	22.2	112	8.06832	2.47251	5.21794	333.088	61.88	2	1	1	2	0
1	1	2	2	2	2	2	2	2	2	2		2933	2	2	36	1	21.9	104	5.172	0.77901	5.38447	386.62	88.4	2	2	2	2	0
1	1	2	2	2	2	2	2	2	2	2		1851	1	2	38	1	25	108	4.37034	0.99352	5.16243	416.36	70.72	2	1	1	2	2
1	1	2	2	2	2	2	2	2	2	2		2922	2	2	35	1	21.4	134	7.6287	1.00481	5.27345	475.84	88.4	2	1	1	2	0
1	1	2	2	2	2	2	2	2	2	2		1361	2	2	38	1	24.7	132	5.66334	0.57579	5.77304	362.828	70.72	2	2	1	1	0
1	1	2	2	2	2	2	2	2	2	2		2193	2	2	35	1	25.2	118	4.3962	1.51286	5.21794	416.36	70.72	2	1	2	1	0
1	2	2	2	2	3	2	2	2	2	2		2329	2	3	34	2	16.4	89	5.3013	0.6774	4.60733	309.296	44.2	2	1	2	2	0
1	2	2	2	2	2	2	2	2	2	2		2549	2	2	32	2	22	113	5.24958	0.73385	4.60733	208.18	44.2	2	1	1	1	0
1	2	2	2	2	2	2	2	2	2	2		1443	2	2	31	2	20.2	112	3.90486	0.41773	4.88488	202.232	53.04	2	1	1	2	0
1	2	2	2	2	2	2	2	2	2	2		2199	2	2	32	2	18.7	106	4.18932	0.58708	4.55182	273.608	61.88	2	1	1	2	0
1	2	2	2	2	3	2	2	2	2	2		2238	2	3	32	2	23.5	111	4.99098	0.97094	4.77386	267.66	53.04	2	1	1	1	0
1	2	2	2	2	2	2	2	2	2	2		2855	2	2	32	2	17.9	93	4.31862	0.65482	4.82937	184.388	61.88	2	1	1	2	0
1	2	2	2	2	2	2	2	2	2	2		2940	2	2	36	2	22.3	101	5.50818	1.00481	4.82937	315.244	70.72	1	1	2	2	0
1	2	2	2	2	2	2	2	2	2	2		2492	2	2	35	2	20.3	102	4.62894	0.41773	5.05141	166.544	53.04	2	1	2	2	0
1	1	2	2	2	2	2	2	2	2	2		371	2	2	41	1	23.9	159	8.22348	3.29668	7.32732	416.36	57.46	2	2	2	1	0
1	2	2	2	2	2	2	2	2	2	2		3440	2	2	34	2	20.2	94	4.03416	0.85804	5.10692	220.076	44.2	1	1	2	2	0
1	1	2	2	2	3	2	2	2	2	2		733	2	3	39	1	23.5	110	4.7841	0.89191	5.16243	202.232	51.272	1	2	2	1	0
1	1	2	2	2	2	2	2	2	2	2		2194	2	2	35	1	24.6	111	4.31862	1.78382	4.9959	172.492	61.88	1	1	1	2	0
1	1	2	2	2	2	2	2	2	2	2		1460	2	2	36	1	23.3	109	6.3357	0.39515	4.66284	612.644	88.4	1	1	2	2	0
1	1	2	2	2	2	2	2	2	2	2		1827	1	2	31	1	19.8	102	5.40474	1.03868	4.9959	344.984	79.56	2	1	1	2	2
1	2	2	2	2	2	2	2	2	2	2		1822	2	2	47	2	22.5	91	5.53404	1.29835	4.55182	237.92	44.2	2	1	2	2	0
1	2	2	2	2	2	2	2	2	2	2		3271	2	2	49	2	20.2	144	6.10296	1.11771	5.16243	178.44	53.04	2	1	2	2	0
1	2	2	2	2	3	2	2	2	2	2		1462	2	3	53	2	19.8	99	5.50818	0.84675	5.82855	255.764	53.04	1	1	2	2	0
1	2	2	2	2	3	2	2	2	2	2		1457	2	3	55	2	26.8	122	6.30984	1.26448	5.66202	339.036	44.2	2	1	2	2	0
1	2	2	2	2	2	2	2	2	2	2		3009	2	2	34	2	21.7	89	3.93072	0.54192	4.32978	196.284	70.72	2	1	1	2	0
1	1	2	2	2	2	2	2	2	2	2		3576	2	2	33	1	20.5	129	5.01684	1.19674	5.05141	392.568	194.48	2	2	1	2	0
1	2	2	2	2	2	2	2	2	2	2		2302	2	2	53	2	19.2	96	5.87022	0.83546	4.66284	285.504	53.04	2	1	2	2	0
1	2	2	2	2	3	2	2	2	2	2		728	2	3	57	2	23.9	102	7.16322	1.00481	4.88488	237.92	53.04	2	1	2	2	0
1	2	2	2	2	2	2	2	2	2	2		1456	2	2	55	2	20.4	123	4.2669	0.62095	4.88488	208.18	61.88	2	1	1	2	0
1	2	2	2	2	3	2	2	2	2	2		1823	2	3	55	2	20.1	100	6.0771	1.33222	5.32896	220.076	44.2	1	1	1	2	0
1	2	2	2	2	3	2	2	2	2	2		1115	2	3	56	2	22.7	107	5.53404	0.74514	4.4408	220.076	53.04	2	1	1	2	0
1	2	2	2	2	3	2	2	2	2	2		2215	2	3	53	2	21.5	126	6.41328	1.42254	5.71753	303.348	53.04	1	1	2	2	0
1	2	2	2	2	2	2	2	2	2	2		1487	2	2	54	2	27.6	108	6.87876	2.54025	5.27345	255.764	61.88	2	1	1	1	0
1	2	2	2	2	3	2	2	2	2	2		700	2	3	58	2	20.6	110	5.5599	0.95965	4.66284	273.608	53.04	2	1	2	2	0
1	2	2	2	2	2	2	2	2	2	2		2190	2	2	52	2	22.5	110	6.12882	1.27577	5.38447	297.4	53.04	2	2	2	2	0
1	2	2	2	2	3	2	2	2	2	2		1086	2	3	49	2	20.9	86	4.49964	0.72256	5.10692	190.336	53.04	2	1	2	2	0
1	1	2	2	2	2	2	2	2	2	2		1848	1	2	38	1	22.7	109	4.31862	0.83546	4.77386	333.088	88.4	1	1	2	2	2
1	1	2	2	2	2	2	2	2	2	2		296	1	2	38	1	21.1	104	3.879	0.63224	5.10692	315.244	70.72	1	2	2	2	2
1	2	2	2	2	2	2	2	2	2	2		3277	2	2	33	2	20.9	124	5.79264	1.16287	5.43998	315.244	61.88	1	1	2	2	0
1	2	2	2	2	2	2	2	2	2	2		3288	2	2	33	2	16.9	100	3.72384	0.48547	4.9959	303.348	44.2	1	1	2	2	0
1	1	2	2	2	2	2	2	2	2	2		2523	2	2	37	1	23	117	4.70652	0.64353	5.27345	344.984	70.72	1	1	2	2	0
1	1	2	2	2	2	2	2	2	2	2		1094	2	2	38	1	23.5	108	5.06856	0.6774	5.05141	475.84	79.56	2	2	2	2	0
1	1	2	2	2	2	2	2	2	2	2		964	2	2	36	1	24.4	98	4.80996	0.97094	5.38447	463.944	79.56	2	2	1	2	0
1	2	2	2	2	2	2	2	2	2	2		3298	2	2	32	2	18.4	106	5.37888	0.55321	4.38529	237.92	53.04	2	1	2	2	0
1	1	2	2	2	2	2	2	2	2	2		2924	2	2	33	1	22.8	115	5.76678	1.82898	5.10692	404.464	88.4	1	2	2	2	0
1	1	2	2	2	3	2	2	2	2	2		2830	1	3	34	1	16.8	115	4.49964	1.28706	5.32896	344.984	70.72	1	1	2	2	2
1	1	2	2	2	2	2	2	2	2	2		364	1	2	40	1	24.2	109	4.11174	1.44512	5.05141	452.048	79.56	2	2	2	1	3
1	2	2	2	2	2	2	2	2	2	2		366	2	2	37	2	21.3	110	3.90486	0.69998	5.21794	315.244	70.72	1	1	1	2	0
1	2	2	2	2	2	2	2	2	2	2		2575	2	2	35	2	19.8	83	5.4306	0.74514	4.55182	237.92	53.04	1	2	1	2	0
1	1	2	2	2	2	2	2	2	2	2		3282	2	2	32	1	24.1	114	4.24104	0.69998	5.43998	362.828	88.4	2	1	2	2	0
1	1	2	2	2	2	2	2	2	2	2		3409	1	2	34	1	23.5	113	3.12906	1.32093	4.88488	178.44	88.4	1	2	2	2	2
1	1	2	2	2	3	2	2	2	2	2		1551	1	3	38	1	20.1	101	4.3962	1.14029	4.49631	220.076	70.72	2	1	2	1	2
1	1	2	2	2	2	2	2	2	2	2		1473	1	2	32	1	20.1	107	5.32716	1.87414	5.49549	446.1	79.56	2	2	2	2	2
1	2	2	2	2	2	2	2	2	2	2		3676	2	2	31	2	18.7	128	4.80996	0.88062	5.10692	214.128	53.04	2	1	1	2	0
1	2	2	2	2	2	2	2	2	2	2		2191	1	2	31	2	19.6	111	4.34448	0.88062	4.82937	261.712	44.2	1	1	2	2	1
1	2	2	2	2	3	2	2	2	2	2		2187	2	3	31	2	21.6	109	4.06002	0.51934	4.71835	184.388	44.2	1	1	2	2	0
1	2	2	2	2	2	2	2	2	2	2		3417	2	2	30	2	18.4	85	3.59454	0.38386	5.05141	160.596	44.2	1	1	1	2	0
1	2	2	2	2	2	2	2	2	2	2		2581	2	2	34	2	18.9	95	4.29276	0.47418	4.82937	178.44	44.2	2	1	1	2	0
1	2	2	2	2	2	2	2	2	2	2		2437	2	2	31	2	20	83	5.01684	1.37738	3.77468	249.816	44.2	2	1	1	2	0
1	1	2	2	2	2	2	2	2	2	2		2679	1	2	33	1	19.3	115	4.11174	0.83546	4.94039	315.244	79.56	2	2	1	2	2
1	1	2	2	2	2	2	2	2	2	2		1097	2	2	35	1	23.9	109	4.96512	2.17897	4.94039	285.504	79.56	2	2	2	1	0
1	2	2	2	2	2	2	2	2	2	2		2437	2	2	29	2	19.9	114	5.61162	2.33703	5.21794	226.024	35.36	2	1	1	1	0
1	1	2	2	2	2	2	2	2	2	2		333	2	2	32	1	21.4	111	4.88754	0.92578	5.32896	487.736	70.72	2	2	2	2	0
1	1	2	2	2	2	2	2	2	2	2		2522	2	2	30	1	20.5	106	4.49964	0.59837	5.38447	344.984	70.72	1	2	1	2	0
1	2	2	2	2	2	2	2	2	2	2		2919	2	2	29	2	19.3	95	4.83582	0.44031	4.60733	142.752	53.04	2	1	2	2	0
1	1	2	2	2	2	2	2	2	2	2		2163	2	2	32	1	22.5	93	3.72384	0.82417	5.27345	315.244	79.56	1	1	2	2	0
1	1	2	2	2	2	2	2	2	2	2		1423	1	2	36	1	24.7	109	4.93926	1.65963	5.10692	362.828	79.56	2	2	2	2	2
1	1	2	2	2	2	2	2	2	2	2		367	2	2	37	1	21.2	109	5.5599	0.76772	5.16243	273.608	70.72	1	1	1	2	0
1	1	2	2	2	2	2	2	2	2	2		1792	2	2	39	1	26.3	117	4.18932	0.83546	4.94039	356.88	79.56	1	2	1	1	0
1	1	2	2	2	2	2	2	2	2	2		2557	2	2	32	1	22.5	118	5.76678	0.92578	4.94039	422.308	97.24	2	2	2	2	0
1	1	2	2	2	2	2	2	2	2	2		1309	2	2	30	1	24.4	125	4.03416	0.64353	5.38447	202.232	79.56	1	1	2	2	0
1	1	2	2	2	3	2	2	2	2	2		1860	1	3	30	1	21.5	104	5.5599	1.16287	5.10692	362.828	88.4	2	1	2	2	3
1	1	2	2	2	2	2	2	2	2	2		1846	1	2	33	1	23.7	107	4.96512	1.00481	4.77386	404.464	88.4	1	1	2	2	3
1	1	2	2	2	2	2	2	2	2	2		1810	2	2	32	1	26.5	125	4.62894	0.82417	4.9959	404.464	106.08	1	1	2	2	0
1	1	2	2	2	2	2	2	2	2	2		1092	1	2	30	1	23	110	4.34448	0.54192	4.9959	267.66	61.88	1	1	2	2	2
1	1	2	2	2	2	2	2	2	2	2		1848	2	2	30	1	21.1	119	4.18932	0.5645	4.32978	315.244	88.4	1	1	2	2	0
1	1	2	2	2	2	2	2	2	2	2		758	2	2	32	1	23.6	116	4.83582	0.81288	5.43998	541.268	79.56	1	1	1	2	0
1	1	2	2	2	2	2	2	2	2	2		3355	2	2	38	1	18.2	123	5.63748	0.99352	4.55182	208.18	70.72	2	2	1	2	0
1	1	2	2	2	3	2	2	2	2	2		2159	1	3	33	1	22.1	95	4.93926	0.94836	4.55182	279.556	61.88	2	2	2	1	2
1	1	2	2	2	2	2	2	2	2	2		3325	2	2	44	1	21.2	110	5.06856	0.68869	4.94039	297.4	70.72	1	1	1	2	0
1	2	2	2	2	3	2	2	2	2	2		2299	2	3	54	2	24.8	154	6.87876	1.129	5.88406	261.712	53.04	2	1	2	2	0
1	2	2	2	2	3	2	2	2	2	2		2458	2	3	52	2	26.3	130	6.5943	2.12252	4.82937	309.296	61.88	2	1	2	2	0
1	2	2	2	2	3	2	2	2	2	2		1533	2	3	47	2	20.1	104	7.03392	1.52415	4.32978	279.556	61.88	2	1	2	2	0
1	2	2	2	2	2	2	2	2	2	2		1109	2	2	52	2	23.9	117	6.80118	1.41125	4.94039	273.608	53.04	2	1	2	2	0
1	2	2	2	2	2	2	2	2	2	2		2516	1	2	47	2	27.6	122	6.28398	0.83546	5.32896	321.192	44.2	2	1	2	1	1
1	2	2	2	2	3	2	2	2	2	2		2551	2	3	48	2	22	105	5.24958	0.92578	4.10774	202.232	53.04	2	1	1	2	0
1	2	2	2	2	3	2	2	2	2	2		1092	2	3	55	2	18.4	135	5.4306	2.20155	5.38447	309.296	53.04	1	1	1	2	0
1	2	2	2	2	3	2	2	2	2	2		752	2	3	47	2	22.2	93	5.58576	0.73385	4.9959	154.648	70.72	2	1	1	2	0
1	2	2	2	2	3	2	2	2	2	2		1099	2	3	56	2	21.5	111	5.61162	0.88062	4.66284	285.504	53.04	1	1	1	2	0
1	2	2	2	2	2	2	2	2	2	2		1461	2	2	55	2	21.5	128	7.3701	1.54673	4.66284	327.14	70.72	2	2	2	2	0
1	2	2	2	2	2	2	2	2	2	2		1827	2	2	50	2	21.8	104	4.60308	1.10642	4.60733	214.128	53.04	2	1	2	2	0
1	2	2	2	2	2	2	2	2	2	2		3278	2	2	47	2	22.8	122	4.70652	0.62095	4.9959	166.544	44.2	2	1	2	2	0
1	2	2	2	2	2	2	2	2	2	2		400	2	2	54	2	23.6	106	4.70652	0.86933	4.9959	226.024	61.88	2	1	2	2	0
1	2	2	2	2	3	2	2	2	2	2		3139	2	3	33	2	18.8	103	5.3013	1.04997	4.66284	255.764	53.04	2	1	1	2	0
1	1	2	2	2	2	2	2	2	2	2		392	2	2	34	1	23.4	107	5.9478	1.21932	5.10692	380.672	79.56	2	2	1	2	0
1	1	2	2	2	2	2	2	2	2	2		3355	2	2	31	1	22.5	115	3.95658	0.60966	4.66284	321.192	61.88	2	2	1	2	0
1	2	2	2	2	2	2	2	2	2	2		1493	2	2	37	2	18.8	99	4.44792	0.7903	4.21876	249.816	61.88	2	2	2	2	0
1	2	2	2	2	2	2	2	2	2	2		3502	2	2	32	2	18.7	101	3.80142	0.54192	4.4408	261.712	53.04	2	2	1	2	0
1	1	2	2	2	2	2	2	2	2	2		1187	2	2	36	1	20	117	5.12028	2.22413	5.21794	333.088	61.88	1	2	1	2	0
1	1	2	2	2	2	2	2	2	2	2		3323	1	2	31	1	20.8	111	5.01684	1.52415	4.77386	350.932	79.56	2	2	1	2	2
1	2	2	2	2	3	2	2	2	2	2		2213	2	3	32	2	22.2	110	3.98244	0.84675	4.9959	285.504	61.88	2	1	2	2	0
1	1	2	2	2	2	2	2	2	2	2		2595	2	2	31	1	22.2	120	4.70652	0.99352	4.71835	285.504	70.72	2	1	2	2	0
1	1	2	2	2	2	2	2	2	2	2		1659	2	2	37	1	21	117	4.6548	0.74514	5.27345	511.528	79.56	1	2	1	2	0
1	1	2	2	2	2	2	2	2	2	2		2168	1	2	32	1	18.7	96	4.18932	1.27577	4.82937	416.36	70.72	2	2	2	2	2
1	2	2	2	2	2	2	2	2	2	2		2345	1	2	32	2	25.2	111	4.24104	1.65963	5.05141	327.14	70.72	1	1	2	2	1
1	1	2	2	2	3	2	2	2	2	2		2627	2	3	34	1	31.1	105	5.37888	1.8064	5.93957	398.516	79.56	2	1	1	1	0
1	2	2	2	2	2	2	2	2	2	2		2429	1	2	30	2	22.4	112	5.5599	0.59837	4.32978	309.296	61.88	1	1	1	1	1
1	2	2	2	2	2	2	2	2	2	2		3340	2	2	31	2	20.8	97	5.48232	0.51934	4.49631	279.556	53.04	2	2	2	2	0
1	2	2	2	2	2	2	2	2	2	2		3643	2	2	29	2	21.5	110	4.24104	1.00481	4.94039	226.024	61.88	2	2	1	2	0
1	2	2	2	2	2	2	2	2	2	2		1470	2	2	32	2	24.7	82	4.5255	0.71127	4.55182	202.232	44.2	2	1	2	2	0
1	2	2	2	2	3	2	2	2	2	2		3340	2	3	31	2	26.3	104	7.16322	1.56931	5.27345	404.464	53.04	2	1	2	2	0
1	2	2	2	2	3	2	2	2	2	2		1786	2	3	29	2	17.3	93	5.35302	0.65482	4.94039	273.608	61.88	2	2	1	2	0
1	2	2	2	2	2	2	2	2	2	2		3223	2	2	35	2	18.5	103	4.7841	0.32741	5.16243	291.452	53.04	2	1	2	2	0
1	1	2	2	2	2	2	2	2	2	2		1827	2	2	29	1	22.5	126	4.37034	0.46289	4.66284	499.632	79.56	2	1	2	1	0
1	1	2	2	2	2	2	2	2	2	2		1827	2	2	31	1	21.1	112	4.47378	1.11771	5.10692	291.452	79.56	2	1	2	2	0
1	1	2	2	2	2	2	2	2	2	2		360	2	2	30	1	22.1	104	4.7841	1.04997	4.55182	374.724	79.56	2	2	2	2	0
1	1	2	2	2	2	2	2	2	2	2		1825	2	2	36	1	25.4	138	4.70652	0.74514	4.77386	362.828	79.56	1	1	1	2	0
1	1	2	2	2	2	2	2	2	2	2		364	1	2	42	1	27.2	125	4.60308	0.7903	4.88488	374.724	70.72	2	1	1	1	2
1	1	2	2	2	2	2	2	2	2	2		3624	2	2	34	1	21.8	111	5.50818	0.88062	5.21794	297.4	79.56	2	2	2	2	0
1	1	2	2	2	2	2	2	2	2	2		1011	2	2	36	1	22.6	107	8.2752	0.63224	4.77386	398.516	97.24	1	2	2	2	0
1	1	2	2	2	3	2	2	2	2	2		1830	2	3	27	1	23.2	121	5.76678	0.86933	4.71835	410.412	79.56	1	1	2	2	0
1	1	2	2	2	2	2	2	2	2	2		1997	1	2	29	1	23.7	121	3.82728	0.83546	4.9959	362.828	79.56	1	2	2	2	2
1	1	2	2	2	2	2	2	2	2	2		2915	2	2	33	1	20.4	129	5.58576	1.10642	5.21794	190.336	79.56	1	1	1	2	0
1	2	2	2	2	3	2	2	2	2	2		1828	2	3	48	2	21.3	90	5.97366	0.64353	4.38529	273.608	53.04	1	1	2	2	0
1	2	2	2	2	2	2	2	2	2	2		978	2	2	49	2	18.4	90	6.18054	0.73385	5.16243	356.88	79.56	2	1	2	2	0
1	2	2	2	2	3	2	2	2	2	2		2184	2	3	42	2	27.8	109	5.63748	1.28706	5.16243	255.764	53.04	2	1	2	2	0
1	2	2	2	2	2	2	2	2	2	2		2443	2	2	42	2	20	83	4.08588	0.54192	4.66284	220.076	53.04	2	1	2	2	0
1	2	2	2	2	2	2	2	2	2	2		2432	2	2	32	2	23.5	121	6.28398	1.52415	4.4408	190.336	44.2	2	1	2	1	0
1	1	2	2	2	3	2	2	2	2	2		1099	2	3	42	1	24.2	120	4.47378	0.62095	4.60733	350.932	79.56	1	1	1	2	0
1	2	2	2	2	3	2	2	2	2	2		2556	2	3	43	2	19.6	116	5.32716	0.94836	4.77386	214.128	44.2	2	1	2	2	0
1	2	2	2	2	3	2	2	2	2	2		2527	2	3	52	2	19.5	117	5.01684	0.40644	5.10692	214.128	44.2	2	1	2	2	0
1	2	2	2	2	3	2	2	2	2	2		2555	2	3	49	2	22.5	97	6.10296	1.20803	5.21794	267.66	70.72	2	1	2	2	0
1	1	2	2	2	2	2	2	2	2	2		2940	1	2	43	1	25.1	104	4.2669	0.77901	4.16325	327.14	70.72	1	2	1	2	3
1	2	2	2	2	2	2	2	2	2	2		2180	2	2	41	2	22.8	122	5.99952	0.83546	5.10692	291.452	61.88	2	1	1	2	0
1	2	2	2	2	2	2	2	2	2	2		2173	2	2	35	2	20.4	116	4.68066	0.75643	4.94039	196.284	53.04	1	1	2	2	0
1	2	2	2	2	3	2	2	2	2	2		2185	2	3	47	2	19.2	94	4.31862	3.14991	4.66284	226.024	53.04	2	1	1	2	0
1	2	2	2	2	2	2	2	2	2	2		2187	2	2	48	2	20.8	98	4.70652	0.6774	5.38447	178.44	61.88	2	1	2	2	0
1	2	2	2	2	2	2	2	2	2	2		1153	2	2	39	2	21.1	96	4.3962	0.5645	4.60733	220.076	53.04	2	1	1	2	0
1	1	2	2	2	3	2	2	2	2	2		1911	2	3	32	1	21.8	101	6.51672	2.07736	4.66284	344.984	79.56	1	2	1	2	0
1	1	2	2	2	2	2	2	2	2	2		3263	1	2	31	1	22.7	120	5.12028	0.81288	4.71835	416.36	79.56	2	2	2	2	2
1	1	2	2	2	2	2	2	2	2	2		1657	2	2	34	1	24.8	98	4.57722	0.77901	5.66202	416.36	79.56	1	1	1	2	0
1	1	2	2	2	2	2	2	2	2	2		2954	2	2	33	1	21	104	4.47378	1.37738	5.05141	422.308	88.4	2	2	1	2	0
1	1	2	2	2	2	2	2	2	2	2		3153	2	2	34	1	21.3	112	4.2669	1.44512	5.77304	291.452	70.72	2	2	2	2	0
1	1	2	2	2	2	2	2	2	2	2		2616	1	2	33	1	21.5	115	5.6892	0.7903	5.71753	196.284	70.72	2	1	2	2	3
1	2	2	2	2	2	2	2	2	2	2		1135	1	2	31	2	18.4	102	5.40474	0.86933	4.77386	184.388	53.04	2	1	2	2	2
1	1	2	2	2	2	2	2	2	2	2		3694	2	2	31	1	22.1	110	5.06856	1.07255	5.32896	362.828	79.56	2	1	1	2	0
1	1	2	2	2	2	2	2	2	2	2		1458	2	2	34	1	25.3	119	6.10296	0.9032	5.27345	380.672	79.56	2	1	2	1	0
1	1	2	2	2	2	2	2	2	2	2		3286	2	2	31	1	22	106	4.16346	0.91449	4.94039	404.464	70.72	2	1	2	2	0
1	1	2	2	2	2	2	2	2	2	2		371	2	2	39	1	21.2	109	4.47378	0.93707	5.82855	309.296	61.88	1	2	2	1	0
1	1	2	2	2	2	2	2	2	2	2		2555	1	2	38	1	25.7	130	5.45646	2.54025	5.49549	392.568	79.56	1	2	2	2	2
1	2	2	2	2	3	2	2	2	2	2		1351	2	3	32	2	18.8	100	5.5599	0.9032	4.38529	255.764	53.04	2	1	1	2	0
1	2	2	2	2	2	2	2	2	2	2		3643	2	2	29	2	18.4	99	5.01684	0.46289	4.66284	178.44	61.88	1	1	2	2	0
1	2	2	2	2	2	2	2	2	2	2		3398	2	2	29	2	20	96	4.31862	0.65482	4.60733	249.816	44.2	2	1	1	2	0
1	1	2	2	2	2	2	2	2	2	2		733	1	2	32	1	23.9	103	7.29252	1.09513	5.551	303.348	70.72	2	1	1	2	1
1	2	2	2	2	2	2	2	2	2	2		2544	2	2	29	2	20.1	127	4.31862	0.66611	5.551	231.972	61.88	2	1	2	2	0
1	1	2	2	2	3	2	2	2	2	2		364	1	3	36	1	21.6	110	6.28398	1.26448	5.05141	350.932	79.56	2	1	2	1	1
1	2	2	2	2	3	2	2	2	2	2		2896	2	3	29	2	16.9	103	4.34448	0.50805	4.49631	226.024	44.2	2	1	2	2	0
1	1	2	2	2	2	2	2	2	2	2		1461	2	2	35	1	23.6	99	5.99952	0.69998	5.10692	404.464	88.4	1	1	1	2	0
1	1	2	2	2	2	2	2	2	2	2		1634	1	2	35	1	26	102	6.23226	3.60151	4.55182	481.788	79.56	1	1	2	1	2
1	1	2	2	2	2	2	2	2	2	2		2233	2	2	37	1	20.5	100	3.56868	0.68869	4.60733	184.388	70.72	2	1	2	2	0
1	1	2	2	2	2	2	2	2	2	2		725	1	2	29	1	21.3	122	4.75824	0.51934	4.82937	392.568	61.88	1	1	2	2	3
1	1	2	2	2	2	2	2	2	2	2		2562	1	2	29	1	20.3	102	6.87876	0.97094	4.9959	309.296	61.88	1	1	2	2	3
1	2	2	2	2	2	2	2	2	2	2		2691	1	2	27	2	20.1	101	4.37034	0.98223	4.82937	255.764	53.04	2	1	1	2	2
1	2	2	2	2	3	2	2	2	2	2		1822	2	3	45	2	19.1	103	6.02538	0.7903	4.49631	321.192	61.88	2	1	2	2	0
1	1	2	2	2	2	2	2	2	2	2		1430	1	2	34	1	17.8	108	6.67188	1.28706	4.9959	368.776	70.72	2	1	1	2	2
1	1	2	2	2	2	2	2	2	2	2		789	1	2	40	1	21.6	112	6.67188	1.85156	5.10692	380.672	79.56	1	1	1	2	2
1	1	2	2	2	3	2	2	2	2	2		2950	2	3	44	1	23.3	110	5.01684	1.43383	4.88488	327.14	61.88	2	1	1	2	0
1	1	2	2	2	2	2	2	2	2	2		2618	1	2	32	1	21.8	102	4.24104	0.41773	4.71835	535.32	88.4	1	2	2	2	1
1	2	2	2	2	2	2	2	2	2	2		2011	2	2	34	2	20.8	114	4.11174	0.55321	5.16243	243.868	61.88	2	1	2	2	0
1	1	2	2	2	2	2	2	2	2	2		3279	1	2	34	1	23.3	111	5.0427	1.16287	4.66284	380.672	88.4	2	1	1	2	2
1	1	2	2	2	3	2	2	2	2	2		1407	1	3	33	1	23.3	94	3.69798	0.37257	4.94039	303.348	70.72	2	2	1	2	2
1	1	2	2	2	2	2	2	2	2	2		2530	2	2	31	1	20.3	137	6.05124	0.69998	4.66284	255.764	88.4	2	1	2	2	0
1	1	2	2	2	2	2	2	2	2	2		3321	2	2	32	1	21.6	116	5.37888	1.96446	4.9959	410.412	70.72	1	2	2	2	0
1	1	2	2	2	2	2	2	2	2	2		2221	2	2	31	1	19.1	104	4.55136	0.77901	4.60733	416.36	79.56	1	2	2	2	0
1	1	2	2	2	2	2	2	2	2	2		1197	2	2	35	1	24.2	106	4.93926	0.5645	5.05141	315.244	61.88	2	2	1	2	0
1	1	2	2	2	3	2	2	2	2	2		770	1	3	33	1	22	108	4.44792	0.77901	5.05141	422.308	79.56	2	1	1	2	2
1	1	2	2	2	2	2	2	2	2	2		2558	2	2	31	1	20.9	98	4.5255	0.64353	4.9959	398.516	79.56	2	1	1	2	0
1	2	2	2	2	2	2	2	2	2	2		2203	2	2	32	2	27.5	126	5.01684	0.86933	5.27345	374.724	53.04	2	1	2	1	0
1	1	2	2	2	2	2	2	2	2	2		1947	1	2	29	1	25.9	120	5.50818	1.25319	4.94039	368.776	70.72	2	2	1	1	3
1	1	2	2	2	2	2	2	2	2	2		1864	2	2	32	1	23.9	123	5.19786	1.44512	4.55182	505.58	88.4	1	2	2	1	0
1	1	2	2	2	2	2	2	2	2	2		1974	2	2	31	1	20	102	3.82728	1.03868	4.77386	333.088	79.56	2	2	1	2	0
1	1	2	2	2	2	2	2	2	2	2		2622	2	2	31	1	19.4	102	4.5255	0.83546	5.10692	344.984	79.56	2	1	1	2	0
1	1	2	2	2	2	2	2	2	2	2		1097	2	2	35	1	20.8	102	4.37034	0.42902	5.16243	297.4	79.56	1	1	2	2	0
1	1	2	2	2	2	2	2	2	2	2		1829	1	2	30	1	21.4	114	4.1376	0.47418	5.71753	321.192	61.88	2	1	2	2	1
1	2	2	2	2	3	2	2	2	2	2		728	2	3	33	2	18.1	94	4.0083	0.93707	4.4408	214.128	44.2	2	1	1	2	0
1	1	2	2	2	2	2	2	2	2	2		2553	2	2	33	1	22.1	114	4.80996	1.03868	5.05141	446.1	79.56	2	1	1	2	0
1	1	2	2	2	2	2	2	2	2	2		2189	2	2	29	1	22.1	119	5.01684	0.68869	5.551	333.088	88.4	1	2	2	2	0
1	1	2	2	2	2	2	2	2	2	2		732	2	2	28	1	27.5	144	5.92194	3.80473	5.27345	434.204	88.4	1	1	1	1	0
1	2	2	2	2	2	2	2	2	2	2		1820	1	2	47	2	27.5	129	4.2669	1.06126	4.77386	315.244	61.88	1	1	2	2	2
1	2	2	2	2	2	2	2	2	2	2		2548	2	2	50	2	22	118	5.19786	0.91449	5.05141	231.972	44.2	2	1	2	2	0
1	2	2	2	2	2	2	2	2	2	2		3306	2	2	47	2	20.4	91	4.24104	0.85804	4.94039	160.596	53.04	2	1	2	2	0
1	1	2	2	2	2	2	2	2	2	2		361	2	2	45	1	21.2	118	4.86168	1.44512	5.66202	249.816	70.72	2	2	1	2	0
1	2	2	2	2	2	2	2	2	2	2		3314	2	2	39	2	22.5	107	4.70652	0.60966	4.94039	202.232	53.04	2	1	2	2	0
1	2	2	2	2	3	2	2	2	2	2		721	2	3	40	2	20.5	100	4.06002	0.41773	4.71835	172.492	53.04	1	1	1	2	0
1	2	2	2	2	2	2	2	2	2	2		3669	2	2	32	2	21.3	88	5.45646	0.84675	4.71835	255.764	61.88	2	1	2	2	0
1	2	2	2	2	2	2	2	2	2	2		1813	2	2	36	2	20	92	5.14614	0.7903	5.05141	231.972	61.88	2	1	2	2	0
1	2	2	2	2	2	2	2	2	2	2		2758	2	2	30	2	18.8	102	4.80996	0.44031	4.88488	279.556	53.04	2	2	2	2	0
1	1	2	2	2	2	2	2	2	2	2		1458	2	2	36	1	23.3	108	4.70652	1.63705	6.05059	434.204	79.56	2	1	2	2	0
1	2	2	2	2	2	2	2	2	2	2		544	2	2	34	2	23.5	104	4.60308	0.36128	4.21876	184.388	53.04	2	1	1	2	0
1	1	2	2	2	2	2	2	2	2	2		364	1	2	35	1	22.7	101	4.96512	1.09513	5.32896	339.036	79.56	1	2	2	2	1
1	1	2	2	2	2	2	2	2	2	2		1463	1	2	32	1	27.9	145	4.9134	0.9032	5.38447	380.672	61.88	2	2	2	1	2
1	2	2	2	2	2	2	2	2	2	2		3565	2	2	31	2	18.7	120	4.99098	0.4516	4.82937	273.608	61.88	2	1	1	2	0
1	1	2	2	2	2	2	2	2	2	2		2553	2	2	32	1	22.3	110	4.2669	1.20803	5.49549	339.036	70.72	2	1	2	2	0
1	1	2	2	2	2	2	2	2	2	2		361	2	2	32	1	21.9	105	5.32716	0.68869	5.32896	339.036	88.4	2	2	2	2	0
1	2	2	2	2	2	2	2	2	2	2		2247	2	2	34	2	18.1	85	4.11174	0.51934	5.38447	237.92	53.04	2	1	2	2	0
1	2	2	2	2	2	2	2	2	2	2		2933	2	2	30	2	19.7	106	4.42206	0.63224	4.94039	285.504	53.04	2	1	2	2	0
1	1	2	2	2	2	2	2	2	2	2		1122	1	2	33	1	21.1	92	5.09442	1.97575	5.27345	297.4	79.56	2	2	1	1	3
1	2	2	2	2	2	2	2	2	2	2		1820	2	2	34	2	19.8	91	6.2064	0.63224	4.60733	285.504	61.88	1	1	1	2	0
1	2	2	2	2	2	2	2	2	2	2		2186	1	2	28	2	17.6	103	3.54282	0.48547	4.9959	261.712	53.04	2	1	2	2	2
1	2	2	2	2	2	2	2	2	2	2		350	2	2	30	2	19.7	107	4.44792	0.80159	4.49631	333.088	61.88	2	2	2	2	0
1	1	2	2	2	2	2	2	2	2	2		2921	2	2	30	1	23	122	4.68066	0.86933	4.9959	339.036	79.56	1	2	1	2	0
1	1	2	2	2	2	2	2	2	2	2		2329	2	2	32	1	21.7	104	4.18932	0.60966	5.05141	487.736	88.4	1	2	2	2	0
1	2	2	2	2	2	2	2	2	2	2		2191	2	2	32	2	18.1	113	5.14614	0.66611	4.27427	166.544	61.88	2	1	2	2	0
1	2	2	2	2	2	2	2	2	2	2		2945	2	2	28	2	21.9	92	5.27544	0.32741	4.4408	291.452	53.04	2	1	1	2	0
1	2	2	2	2	3	2	2	2	2	2		3398	2	3	26	2	19.8	101	5.22372	1.19674	4.49631	226.024	44.2	2	1	1	2	0
1	1	2	2	2	2	2	2	2	2	2		2065	1	2	43	1	21	98	5.4306	0.5645	4.82937	398.516	70.72	1	2	1	2	2
1	2	2	2	2	2	2	2	2	2	2		2919	2	2	30	2	16.1	99	4.55136	0.83546	4.38529	190.336	70.72	2	1	2	2	0
1	2	2	2	2	3	2	2	2	2	2		3265	2	3	33	2	18.2	91	4.62894	0.48547	4.66284	220.076	44.2	2	1	1	2	0
1	2	2	2	2	2	2	2	2	2	2		3510	2	2	31	2	20.5	93	5.97366	1.19674	5.16243	291.452	53.04	2	1	2	2	0
1	2	2	2	2	2	2	2	2	2	2		1328	2	2	29	2	18.9	95	4.99098	0.47418	5.21794	202.232	61.88	2	1	1	2	0
1	1	2	2	2	2	2	2	2	2	2		1745	2	2	30	1	20.9	137	5.14614	0.68869	5.27345	362.828	70.72	2	2	2	2	0
1	2	2	2	2	2	2	2	2	2	2		3356	2	2	45	2	19.9	136	7.31838	0.93707	5.71753	386.62	70.72	2	1	1	2	0
1	1	2	2	2	2	2	2	2	2	2		2189	1	2	28	1	22.1	108	3.95658	0.60966	4.66284	214.128	79.56	2	2	2	2	2
1	1	2	2	2	3	2	2	2	2	2		2555	1	3	42	1	21.6	101	5.40474	1.19674	5.05141	428.256	88.4	2	1	2	2	3
1	2	2	2	2	2	2	2	2	2	2		3279	2	2	29	2	20.5	122	5.01684	0.94836	4.9959	350.932	61.88	1	1	2	2	0
1	2	2	2	2	3	2	2	2	2	2		1821	2	3	29	2	19	94	4.31862	0.30483	4.94039	255.764	70.72	2	1	1	2	0
1	2	2	2	2	2	2	2	2	2	2		1086	2	2	34	2	18.4	91	3.93072	0.57579	5.27345	267.66	53.04	2	2	2	2	0
1	1	2	2	2	2	2	2	2	2	2		371	1	2	35	1	23.7	101	5.66334	2.16768	5.21794	327.14	70.72	2	1	2	1	1
1	2	2	2	2	2	2	2	2	2	2		1458	2	2	34	2	16.3	82	3.98244	0.50805	5.05141	231.972	61.88	2	1	1	2	0
1	2	2	2	2	2	2	2	2	2	2		2497	2	2	30	2	18.7	95	5.5599	0.48547	4.88488	231.972	61.88	2	2	2	2	0
1	1	2	2	2	3	2	2	2	2	2		2235	2	3	30	1	23.2	106	4.2669	0.58708	4.88488	344.984	88.4	2	2	2	2	0
1	1	2	2	2	2	2	2	2	2	2		2555	2	2	31	1	21.3	129	5.53404	0.57579	5.05141	392.568	61.88	2	2	2	2	0
1	1	2	2	2	2	2	2	2	2	2		317	2	2	37	1	21.9	96	5.6892	1.64834	4.66284	440.152	88.4	2	2	2	1	0
1	2	2	2	2	2	2	2	2	2	2		1402	2	2	35	2	18	110	4.2669	0.47418	4.82937	214.128	53.04	2	1	2	2	0
1	2	2	2	2	2	2	2	2	2	2		2556	2	2	28	2	24.1	110	4.21518	0.99352	5.10692	285.504	44.2	2	1	2	1	0
1	1	2	2	2	2	2	2	2	2	2		2188	2	2	31	1	20.7	120	5.89608	0.66611	5.21794	196.284	88.4	1	1	2	2	0
1	2	2	2	2	3	2	2	2	2	2		854	2	3	33	2	21.2	94	4.18932	0.76772	5.05141	285.504	53.04	2	1	2	2	0
1	1	2	2	2	2	2	2	2	2	2		725	2	2	35	1	27	100	5.45646	1.11771	4.9959	356.88	97.24	1	1	2	1	0
1	1	2	2	2	2	2	2	2	2	2		1456	1	2	33	1	23.2	143	4.34448	1.47899	5.21794	350.932	70.72	2	2	1	2	2
1	1	2	2	2	2	2	2	2	2	2		2556	2	2	29	1	21.8	128	3.46524	0.59837	4.94039	362.828	70.72	2	2	2	2	0
1	2	2	2	2	2	2	2	2	2	2		3613	2	2	25	2	19.1	107	4.75824	0.74514	4.9959	237.92	53.04	2	1	2	2	0
1	2	2	2	2	2	2	2	2	2	2		2905	2	2	27	2	23.9	100	4.21518	0.73385	4.66284	184.388	35.36	2	1	1	2	0
1	2	2	2	2	2	2	2	2	2	2		1979	2	2	31	2	21.8	95	4.73238	0.57579	4.9959	231.972	44.2	2	1	2	2	0
1	1	2	2	2	2	2	2	2	2	2		740	2	2	32	1	29.1	133	6.23226	1.45641	5.05141	309.296	79.56	1	1	2	2	0
1	1	2	2	2	2	2	2	2	2	2		357	2	2	37	1	24.2	99	4.37034	1.25319	4.77386	398.516	97.24	1	1	1	1	0
1	2	2	2	2	2	2	2	2	2	2		3342	2	2	27	2	18.9	108	4.1376	0.72256	4.4408	190.336	44.2	2	2	1	2	0
1	2	2	2	2	2	2	2	2	2	2		1910	2	2	25	2	18.4	112	3.7497	0.37257	4.82937	249.816	53.04	1	2	2	2	0
1	2	2	2	2	2	2	2	2	2	2		362	2	2	45	2	20.4	101	4.88754	1.21932	5.16243	285.504	61.88	2	1	2	2	0
1	2	2	2	2	2	2	2	2	2	2		2919	2	2	43	2	19.1	110	5.40474	0.74514	5.32896	226.024	53.04	2	1	2	2	0
1	2	2	2	2	2	2	2	2	2	2		3370	2	2	39	2	24.6	109	5.74092	1.11771	5.10692	321.192	53.04	2	1	1	2	0
1	1	2	2	2	2	2	2	2	2	2		2191	1	2	42	1	20.2	128	5.35302	1.30964	5.10692	315.244	70.72	2	2	2	2	2
1	1	2	2	2	2	2	2	2	2	2		2924	2	2	30	1	23.3	108	4.1376	0.63224	4.82937	356.88	79.56	1	1	2	2	0
1	1	2	2	2	2	2	2	2	2	2		367	2	2	45	1	23.7	162	6.12882	0.63224	4.77386	368.776	70.72	2	1	1	2	0
1	1	2	2	2	3	2	2	2	2	2		2933	2	3	36	1	18.2	105	4.47378	0.65482	5.16243	386.62	70.72	2	2	1	2	0
1	1	2	2	2	2	2	2	2	2	2		369	2	2	50	1	21.5	100	4.44792	0.6774	5.82855	339.036	79.56	1	1	1	2	0
1	1	2	2	2	2	2	2	2	2	2		3626	2	2	42	1	20	138	5.3013	0.65482	6.55018	321.192	79.56	1	2	2	2	0
1	2	2	2	2	2	2	2	2	2	2		1085	2	2	36	2	24	164	4.83582	0.6774	5.16243	267.66	44.2	2	1	2	2	0
1	1	2	2	2	2	2	2	2	2	2		2977	2	2	30	1	22	110	4.86168	0.76772	4.9959	344.984	79.56	2	1	1	2	0
1	2	2	2	2	2	2	2	2	2	2		1947	2	2	27	2	17.5	93	3.879	0.59837	4.71835	214.128	61.88	2	1	2	2	0
1	2	2	2	2	2	2	2	2	2	2		1491	2	2	35	2	17.5	94	6.77532	0.95965	4.21876	368.776	79.56	1	1	2	2	0
1	1	2	2	2	2	2	2	2	2	2		1178	1	2	35	1	22.2	123	4.75824	0.51934	5.82855	321.192	61.88	1	2	2	1	1
1	2	2	2	2	2	2	2	2	2	2		2574	2	2	29	2	16.5	103	3.46524	0.46289	4.55182	249.816	53.04	2	1	2	2	0
1	1	2	2	2	2	2	2	2	2	2		854	1	2	29	1	28.6	124	4.44792	1.04997	5.71753	297.4	79.56	2	2	1	2	1
1	1	2	2	2	2	2	2	2	2	2		2261	2	2	28	1	23.9	132	6.15468	0.77901	5.60651	386.62	88.4	2	1	2	1	0
1	1	2	2	2	2	2	2	2	2	2		366	2	2	37	1	21.8	100	5.84436	0.71127	4.88488	368.776	79.56	1	1	2	1	0
1	1	2	2	2	2	2	2	2	2	2		2189	1	2	33	1	17.6	89	4.60308	0.57579	4.55182	309.296	79.56	2	1	1	2	2
1	2	2	2	2	2	2	2	2	2	2		2144	2	2	29	2	23.2	103	3.28422	0.49676	6.21712	255.764	53.04	2	1	1	2	0
1	1	2	2	2	2	2	2	2	2	2		695	2	2	30	1	22.4	110	4.88754	1.04997	5.32896	356.88	69.836	2	2	1	2	0
1	1	2	2	2	2	2	2	2	2	2		2580	1	2	31	1	21.7	112	4.49964	0.65482	5.16243	309.296	79.56	2	2	2	2	3
1	1	2	2	2	2	2	2	2	2	2		2515	1	2	32	1	19.1	100	3.41352	0.63224	4.49631	309.296	70.72	2	2	1	2	1
1	1	2	2	2	2	2	2	2	2	2		2945	2	2	30	1	20.8	113	4.62894	0.50805	4.9959	327.14	88.4	1	2	2	2	0
1	2	2	2	2	2	2	2	2	2	2		3657	2	2	32	2	17.6	90	5.37888	0.47418	4.21876	237.92	70.72	1	1	2	2	0
1	1	2	2	2	2	2	2	2	2	2		1792	2	2	31	1	20.9	121	5.24958	1.38867	5.05141	344.984	61.88	1	1	2	1	0
1	1	2	2	2	2	2	2	2	2	2		1797	2	2	30	1	21.1	127	4.06002	0.62095	4.66284	356.88	88.4	2	2	1	2	0
1	2	2	2	2	2	2	2	2	2	2		3318	2	2	25	2	19	92	5.8185	0.88062	4.71835	273.608	44.2	2	1	1	2	0
1	2	2	2	2	2	2	2	2	2	2		2271	2	2	27	2	17.1	114	5.37888	0.42902	4.94039	190.336	70.72	2	1	1	2	0
1	2	2	2	2	2	2	2	2	2	2		724	2	2	27	2	21.2	97	4.49964	0.64353	4.71835	226.024	53.04	1	1	2	1	0
1	2	2	2	2	3	2	2	2	2	2		2805	2	3	27	2	22.4	115	5.79264	0.63224	4.88488	279.556	61.88	2	1	1	2	0
1	1	2	2	2	2	2	2	2	2	2		3675	1	2	25	1	18.5	113	4.16346	0.86933	4.9959	452.048	88.4	2	1	2	2	1
1	1	2	2	2	2	2	2	2	2	2		2359	2	2	32	1	23.3	124	4.93926	0.59837	5.16243	386.62	88.4	1	1	2	2	0
1	1	2	2	2	2	2	2	2	2	2		821	2	2	33	1	22.5	120	4.44792	0.94836	5.43998	368.776	70.72	2	2	2	1	0
1	1	2	2	2	2	2	2	2	2	2		2896	2	2	31	1	23	118	4.70652	0.57579	5.05141	327.14	79.56	2	2	2	2	0
1	2	2	2	2	2	2	2	2	2	2		2905	2	2	43	2	20.2	75	4.7841	0.60966	4.27427	273.608	61.88	2	1	2	2	0
1	2	2	2	2	3	2	2	2	2	2		2205	2	3	44	2	29.5	113	6.05124	1.19674	5.49549	291.452	53.04	2	1	2	1	0
1	2	2	2	2	2	2	2	2	2	2		3277	2	2	34	2	19	107	4.96512	1.0161	4.77386	160.596	61.88	2	1	1	2	0
1	2	2	2	2	2	2	2	2	2	2		1088	2	2	40	2	28.3	120	4.9134	0.7903	5.21794	261.712	61.88	2	1	2	1	0
1	2	2	2	2	2	2	2	2	2	2		3272	2	2	39	2	23	82	5.61162	0.53063	4.94039	315.244	53.04	1	1	2	2	0
1	2	2	2	2	3	2	2	2	2	2		1855	2	3	43	2	20.3	110	7.93902	1.42254	5.16243	267.66	61.88	2	1	2	2	0
1	1	2	2	2	2	2	2	2	2	2		357	1	2	45	1	22.1	103	6.05124	1.74995	5.05141	380.672	79.56	2	2	1	1	1
1	2	2	2	2	2	2	2	2	2	2		3279	2	2	43	2	20.7	102	4.75824	0.77901	4.9959	255.764	61.88	2	1	2	2	0
1	2	2	2	2	3	2	2	2	2	2		395	2	3	29	2	20.2	104	7.13736	0.58708	4.82937	249.816	61.88	2	1	1	2	0
1	2	2	2	2	3	2	2	2	2	2		3566	2	3	44	2	23	122	4.7841	0.68869	4.60733	267.66	70.72	2	1	1	2	0
1	1	2	2	2	2	2	2	2	2	2		1946	2	2	28	1	24	112	4.60308	0.65482	5.21794	529.372	97.24	1	1	1	1	0
1	1	2	2	2	2	2	2	2	2	2		373	1	2	59	1	25.2	129	5.71506	5.82564	4.94039	422.308	70.72	1	2	1	2	2
1	1	2	2	2	2	2	2	2	2	2		336	2	2	40	1	22.8	97	4.93926	3.08217	5.551	416.36	77.792	2	1	2	1	0
1	2	2	2	2	2	2	2	2	2	2		378	2	2	29	2	22.8	104	4.70652	0.71127	5.05141	285.504	53.04	2	1	2	2	0
1	1	2	2	2	3	2	2	2	2	2		1879	2	3	32	1	19.8	119	4.37034	0.51934	4.66284	404.464	79.56	1	1	2	2	0
1	1	2	2	2	2	2	2	2	2	2		3197	2	2	29	1	20.3	107	3.90486	1.62576	4.49631	267.66	88.4	2	1	1	2	0
1	2	2	2	2	2	2	2	2	2	2		226	2	2	29	2	20.7	88	4.1376	0.49676	4.32978	267.66	61.88	2	1	2	2	0
1	1	2	2	2	2	2	2	2	2	2		2595	2	2	27	1	19	100	4.18932	1.02739	5.05141	297.4	79.56	2	2	2	2	0
1	2	2	2	2	2	2	2	2	2	2		3489	2	2	26	2	21.6	126	5.58576	1.00481	5.05141	267.66	53.04	2	1	1	2	0
1	1	2	2	2	2	2	2	2	2	2		1692	1	2	33	1	24	96	3.41352	1.0161	5.10692	267.66	70.72	2	1	2	2	2
1	1	2	2	2	2	2	2	2	2	2		1456	2	2	29	1	33.3	121	4.57722	0.93707	5.66202	386.62	79.56	1	1	1	1	0
1	1	2	2	2	2	2	2	2	2	2		2189	1	2	30	1	17.3	101	3.4911	0.63224	5.16243	339.036	70.72	2	2	1	2	1
1	1	2	2	2	2	2	2	2	2	2		364	2	2	34	1	18.7	115	6.82704	1.02739	4.10774	416.36	68.068	2	1	2	2	0
1	1	2	2	2	2	2	2	2	2	2		1459	2	2	31	1	22.6	116	3.43938	0.9032	5.05141	237.92	70.72	2	1	2	2	0
1	2	2	2	2	2	2	2	2	2	2		1106	2	2	26	2	23.8	98	3.82728	1.14029	4.66284	249.816	61.88	1	1	2	2	0
1	2	2	2	2	2	2	2	2	2	2		2221	2	2	28	2	21	126	4.6548	1.00481	4.55182	333.088	70.72	1	1	1	2	0
1	1	2	2	2	2	2	2	2	2	2		2196	1	2	34	1	21	101	5.22372	0.77901	5.10692	374.724	88.4	2	2	2	2	1
1	1	2	2	2	2	2	2	2	2	2		3612	2	2	27	1	22.7	129	5.61162	0.76772	5.10692	339.036	70.72	2	1	1	2	0
1	2	2	2	2	3	2	2	2	2	2		3291	2	3	26	2	18.9	104	5.06856	0.59837	4.55182	249.816	70.72	2	1	2	2	0
1	1	2	2	2	2	2	2	2	2	2		2219	2	2	31	1	20.5	124	4.75824	1.129	5.43998	374.724	88.4	1	2	2	2	0
1	2	2	2	2	2	2	2	2	2	2		1639	2	2	29	2	20.1	99	4.62894	0.53063	4.71835	267.66	61.88	2	1	2	2	0
1	1	2	2	2	2	2	2	2	2	2		2191	2	2	28	1	20.4	114	3.95658	0.40644	5.43998	333.088	88.4	2	1	2	1	0
1	1	2	2	2	2	2	2	2	2	2		2950	2	2	27	1	21.9	135	4.6548	0.72256	4.71835	422.308	79.56	2	2	2	2	0
1	2	2	2	2	3	2	2	2	2	2		1862	2	3	29	2	19.9	124	5.12028	0.88062	4.66284	285.504	61.88	2	1	1	2	0
1	2	2	2	2	2	2	2	2	2	2		329	1	2	29	2	20.5	108	5.40474	0.69998	4.49631	214.128	53.04	2	1	2	2	1
1	1	2	2	2	2	2	2	2	2	2		1064	2	2	33	1	20.3	121	6.23226	0.99352	5.32896	410.412	88.4	2	2	2	2	0
1	2	2	2	2	3	2	2	2	2	2		1921	2	3	28	2	19.5	110	5.22372	0.64353	5.16243	148.7	44.2	1	1	1	2	0
1	2	2	2	2	2	2	2	2	2	2		3265	2	2	26	2	18.6	86	5.37888	0.44031	4.71835	184.388	53.04	1	2	2	2	0
1	1	2	2	2	2	2	2	2	2	2		2228	2	2	31	1	21.6	113	6.05124	0.83546	5.21794	321.192	88.4	1	2	2	2	0
1	1	2	2	2	3	2	2	2	2	2		2872	2	3	28	1	21.9	117	3.54282	0.73385	4.9959	398.516	70.72	2	1	2	2	0
1	1	2	2	2	2	2	2	2	2	2		854	2	2	29	1	24.2	115	5.27544	0.94836	5.49549	344.984	88.4	2	1	2	2	0
1	1	2	2	2	2	2	2	2	2	2		882	2	2	31	1	23	119	5.53404	0.92578	5.49549	404.464	79.56	2	1	2	1	0
1	1	2	2	2	2	2	2	2	2	2		3246	2	2	31	1	20	95	4.80996	0.7903	4.49631	327.14	88.4	2	2	1	2	0
1	1	2	2	2	2	2	2	2	2	2		1095	2	2	30	1	22.6	99	4.0083	0.58708	5.05141	321.192	79.56	2	1	2	2	0
1	1	2	2	2	2	2	2	2	2	2		1493	1	2	34	1	21.5	103	4.1376	0.50805	5.60651	327.14	61.88	2	1	1	2	1
1	1	2	2	2	2	2	2	2	2	2		2400	2	2	29	1	22.1	103	4.11174	0.55321	4.66284	452.048	79.56	1	1	2	2	0
1	2	2	2	2	3	2	2	2	2	2		1486	2	3	32	2	18.3	92	5.45646	0.68869	4.94039	309.296	61.88	2	1	1	2	0
1	1	2	2	2	2	2	2	2	2	2		1339	2	2	30	1	19.4	122	5.40474	0.47418	5.77304	309.296	88.4	1	1	2	2	0
1	1	2	2	2	2	2	2	2	2	2		1099	1	2	31	1	21.1	118	5.45646	0.74514	5.05141	333.088	88.4	1	2	2	2	1
1	1	2	2	2	2	2	2	2	2	2		2324	1	2	29	1	23.1	132	3.72384	0.76772	5.551	231.972	70.72	1	2	1	2	2
1	1	2	2	2	2	2	2	2	2	2		835	2	2	33	1	37.8	142	5.58576	1.49028	5.27345	202.232	61.88	2	2	2	1	0
1	2	2	2	2	2	2	2	2	2	2		1414	2	2	26	2	18.5	94	4.0083	0.29354	4.88488	172.492	53.04	2	1	1	2	0
1	1	2	2	2	2	2	2	2	2	2		364	2	2	31	1	20.1	95	3.93072	0.69998	4.82937	362.828	74.256	2	1	2	2	0
1	2	2	2	2	2	2	2	2	2	2		2439	2	2	24	2	22.7	93	4.6548	0.58708	4.49631	231.972	53.04	2	1	2	2	0
1	2	2	2	2	2	2	2	2	2	2		694	1	2	25	2	22.7	119	5.12028	0.59837	5.27345	279.556	53.04	2	2	1	2	1
1	2	2	2	2	2	2	2	2	2	2		1100	2	2	37	2	27.7	114	4.7841	0.97094	5.21794	178.44	53.04	2	1	2	2	0
1	2	2	2	2	2	2	2	2	2	2		2185	2	2	39	2	22.5	106	5.79264	1.03868	4.49631	261.712	61.88	2	1	2	2	0
1	2	2	2	2	2	2	2	2	2	2		841	2	2	38	2	21.3	99	4.2669	0.4516	4.4408	285.504	61.88	2	1	2	2	0
1	2	2	2	2	2	2	2	2	2	2		3307	2	2	25	2	17.9	81	3.93072	0.48547	4.94039	279.556	53.04	2	1	2	2	0
1	2	2	2	2	2	2	2	2	2	2		1457	2	2	29	2	22.9	107	5.27544	0.77901	4.94039	297.4	53.04	1	1	2	2	0
1	2	2	2	2	2	2	2	2	2	2		2568	2	2	36	2	21.4	107	5.58576	0.5645	4.55182	315.244	61.88	2	1	1	2	0
1	1	2	2	2	2	2	2	2	2	2		728	1	2	41	1	24.9	93	5.40474	0.60966	4.55182	303.348	79.56	1	1	1	2	2
1	1	2	2	2	2	2	2	2	2	2		2212	1	2	30	1	25.5	118	4.60308	1.39996	4.77386	440.152	88.4	1	1	1	1	1
1	2	2	2	2	2	2	2	2	2	2		2439	2	2	28	2	21.5	94	5.172	0.71127	4.82937	315.244	61.88	2	1	2	2	0
1	2	2	2	2	2	2	2	2	2	2		2789	2	2	25	2	17	114	5.5599	0.75643	3.38611	380.672	61.88	2	1	1	2	0
1	1	2	2	2	2	2	2	2	2	2		2189	2	2	30	1	20.9	126	4.9134	0.81288	5.05141	368.776	79.56	2	2	1	2	0
1	1	2	2	2	2	2	2	2	2	2		2504	2	2	27	1	21.8	111	4.11174	1.00481	4.71835	333.088	70.72	1	1	2	2	0
1	1	2	2	2	2	2	2	2	2	2		2208	2	2	25	1	22.4	105	4.42206	0.49676	4.16325	422.308	70.72	2	1	2	2	0
1	2	2	2	2	3	2	2	2	2	2		201	2	3	36	2	19.9	98	5.61162	0.64353	4.21876	148.7	58.344	2	1	2	2	0
1	1	2	2	2	2	2	2	2	2	2		3283	2	2	26	1	20.2	116	4.88754	0.84675	4.88488	392.568	88.4	2	1	1	2	0
1	1	2	2	2	2	2	2	2	2	2		1005	2	2	31	1	20.9	110	4.11174	0.77901	5.05141	368.776	88.4	2	1	2	2	0
1	2	2	2	2	2	2	2	2	2	2		2553	2	2	29	2	18.3	109	4.93926	0.54192	4.49631	267.66	61.88	2	1	1	2	0
1	1	2	2	2	2	2	2	2	2	2		2611	2	2	29	1	21.1	107	5.48232	1.93059	4.55182	386.62	70.72	2	2	2	2	0
1	1	2	2	2	2	2	2	2	2	2		1552	2	2	31	1	22.3	132	4.5255	0.47418	5.32896	380.672	79.56	2	1	2	2	0
1	1	2	2	2	2	2	2	2	2	2		1145	2	2	27	1	21.6	90	3.72384	0.39515	4.94039	297.4	61.88	1	1	2	2	0
1	1	2	2	2	2	2	2	2	2	2		392	2	2	32	1	26.3	120	4.55136	0.9032	5.10692	398.516	79.56	1	2	2	1	0
1	1	2	2	2	2	2	2	2	2	2		2191	2	2	31	1	22.3	119	3.64626	0.32741	5.16243	327.14	70.72	1	2	1	2	0
1	1	2	2	2	2	2	2	2	2	2		1827	2	2	29	1	24.2	120	5.35302	0.59837	5.10692	350.932	79.56	1	1	2	1	0
1	2	2	2	2	2	2	2	2	2	2		385	2	2	33	2	21.4	104	3.41352	0.4516	4.27427	226.024	56.576	2	1	1	2	0
1	2	2	2	2	2	2	2	2	2	2		2628	2	2	23	2	21.9	97	5.35302	0.86933	4.66284	303.348	61.88	2	1	1	2	0
1	2	2	2	2	2	2	2	2	2	2		3307	2	2	25	2	20.9	111	5.24958	0.77901	4.55182	220.076	53.04	2	1	1	2	0
1	1	2	2	2	2	2	2	2	2	2		3369	2	2	25	1	20.4	127	5.12028	0.60966	5.38447	535.32	88.4	1	2	1	2	0
1	2	2	2	2	2	2	2	2	2	2		2905	2	2	43	2	24.2	112	5.0427	0.58708	5.49549	267.66	61.88	2	1	1	2	0
1	2	2	2	2	2	2	2	2	2	2		369	2	2	45	2	22.8	99	4.7841	0.97094	4.38529	285.504	44.2	2	1	1	2	0
1	2	2	2	2	2	2	2	2	2	2		2904	2	2	40	2	25.2	110	3.98244	1.55802	4.21876	297.4	53.04	2	1	1	2	0
1	2	2	2	2	3	2	2	2	2	2		1457	2	3	41	2	21.6	112	6.69774	1.03868	4.94039	231.972	61.88	2	1	1	2	0
1	1	2	2	2	2	2	2	2	2	2		340	2	2	35	1	23	104	6.9822	0.98223	5.551	220.076	61.88	1	2	1	2	0
1	1	2	2	2	2	2	2	2	2	2		1099	2	2	28	1	21	120	3.28422	0.49676	4.88488	279.556	88.4	1	1	2	2	0
1	1	2	2	2	2	2	2	2	2	2		910	1	2	31	1	20.1	122	5.79264	1.02739	4.66284	344.984	88.4	1	2	2	2	2
1	1	2	2	2	2	2	2	2	2	2		1463	2	2	30	1	26.6	123	4.11174	0.85804	5.71753	297.4	79.56	1	1	2	2	0
1	1	2	2	2	3	2	2	2	2	2		368	2	3	27	1	23	105	3.90486	0.71127	4.94039	374.724	70.72	1	2	1	2	0
1	1	2	2	2	2	2	2	2	2	2		971	2	2	27	1	19.8	111	4.21518	0.89191	5.27345	428.256	79.56	2	1	2	2	0
1	1	2	2	2	2	2	2	2	2	2		3300	2	2	27	1	22	108	4.83582	1.21932	4.88488	416.36	79.56	1	2	2	2	0
1	1	2	2	2	2	2	2	2	2	2		2555	2	2	32	1	24.3	109	5.19786	1.33222	4.88488	410.412	70.72	1	1	1	2	0
1	1	2	2	2	2	2	2	2	2	2		3136	2	2	25	1	27	114	5.61162	2.44993	4.66284	398.516	79.56	1	2	2	2	0
1	1	2	2	2	2	2	2	2	2	2		364	2	2	28	1	20.4	113	5.09442	1.07255	5.21794	327.14	61.88	2	2	1	2	0
1	1	2	2	2	2	2	2	2	2	2		1524	2	2	28	1	17.9	120	3.54282	0.53063	4.94039	267.66	88.4	1	2	1	2	0
1	1	2	2	2	2	2	2	2	2	2		1095	2	2	31	1	20.6	112	5.53404	1.23061	5.551	380.672	79.56	2	1	1	2	0
1	2	2	2	2	2	2	2	2	2	2		1195	2	2	32	2	24.1	105	5.0427	0.97094	4.60733	255.764	44.2	2	1	2	2	0
1	2	2	2	2	2	2	2	2	2	2		3368	2	2	25	2	20.2	121	5.22372	0.64353	4.94039	249.816	61.88	2	1	1	2	0
1	1	2	2	2	3	2	2	2	2	2		728	2	3	33	1	22.9	107	4.03416	0.51934	5.16243	291.452	79.56	2	1	1	1	0
1	2	2	2	2	3	2	2	2	2	2		3403	2	3	25	2	22.4	96	4.34448	0.97094	5.27345	309.296	53.04	2	1	1	2	0
1	1	2	2	2	2	2	2	2	2	2		765	2	2	29	1	19.2	105	4.93926	0.93707	5.16243	315.244	88.4	2	2	1	2	0
1	1	2	2	2	2	2	2	2	2	2		702	2	2	23	1	20.4	104	4.73238	0.5645	5.16243	374.724	79.56	1	2	2	2	0
1	2	2	2	2	2	2	2	2	2	2		3641	2	2	24	2	19.3	95	3.93072	0.44031	5.05141	220.076	61.88	1	1	2	2	0
1	2	2	2	2	2	2	2	2	2	2		1415	2	2	22	2	20.8	101	5.99952	1.34351	4.77386	243.868	61.88	2	1	2	2	0
1	2	2	2	2	2	2	2	2	2	2		364	2	2	24	2	21.1	92	5.35302	1.04997	4.9959	249.816	53.04	2	1	1	2	0
1	2	2	2	2	2	2	2	2	2	2		2464	2	2	24	2	19.2	74	4.08588	0.44031	4.60733	154.648	53.04	1	1	2	2	0
1	2	2	2	2	2	2	2	2	2	2		1478	2	2	21	2	19.3	107	4.0083	0.83546	4.88488	214.128	61.88	2	1	2	2	0
1	2	2	2	2	2	2	2	2	2	2		3585	1	2	25	2	20.7	89	3.41352	0.51934	3.99672	249.816	53.04	2	1	2	2	1
1	2	2	2	2	2	2	2	2	2	2		3643	2	2	24	2	19.6	97	5.14614	0.73385	5.38447	190.336	53.04	2	1	2	2	0
1	2	2	2	2	2	2	2	2	2	2		353	2	2	24	2	20.4	108	3.67212	0.37257	5.05141	339.036	53.04	2	1	2	2	0
1	2	2	2	2	2	2	2	2	2	2		290	2	2	23	2	17.6	95	4.99098	0.54192	4.32978	279.556	53.04	1	1	2	2	0
1	1	2	2	2	2	2	2	2	2	2		3300	1	2	26	1	24.8	126	3.64626	1.16287	4.21876	344.984	70.72	2	2	2	2	2
1	1	2	2	2	2	2	2	2	2	2		2590	2	2	30	1	20.6	80	5.50818	1.02739	5.05141	285.504	79.56	1	2	1	2	0
1	1	2	2	2	3	2	2	2	2	2		648	1	3	30	1	21.8	111	4.88754	0.64353	5.10692	309.296	70.72	1	1	1	2	1
1	2	2	2	2	2	2	2	2	2	2		366	2	2	38	2	28.9	101	4.49964	0.64353	5.16243	285.504	53.04	2	1	2	1	0
1	1	2	2	2	2	2	2	2	2	2		2947	2	2	38	1	22.9	92	4.96512	0.4516	5.05141	237.92	79.56	1	2	1	2	0
1	2	2	2	2	2	2	2	2	2	2		1881	2	2	35	2	22.1	85	4.57722	0.40644	5.05141	243.868	53.04	2	1	1	2	0
1	1	2	2	2	2	2	2	2	2	2		3369	2	2	31	1	20.2	110	4.70652	0.85804	4.49631	339.036	79.56	1	1	2	2	0
1	1	2	2	2	2	2	2	2	2	2		1452	2	2	26	1	21.9	107	3.07734	1.23061	5.77304	285.504	70.72	1	2	2	2	0
1	1	2	2	2	2	2	2	2	2	2		1883	2	2	29	1	24.2	114	5.09442	0.77901	5.10692	380.672	79.56	1	1	1	2	0
1	1	2	2	2	2	2	2	2	2	2		2175	1	2	47	1	19.3	101	5.3013	0.7903	4.9959	386.62	70.72	2	2	2	2	3
1	2	2	2	2	2	2	2	2	2	2		1484	2	2	51	2	20.2	107	6.02538	0.57579	5.49549	279.556	70.72	1	1	1	2	0
1	2	2	2	2	2	2	2	2	2	2		1821	2	2	48	2	23.1	136	7.39596	0.46289	4.77386	255.764	53.04	2	1	2	2	0
1	2	2	2	2	3	2	2	2	2	2		726	2	3	50	2	18.6	109	6.87876	0.64353	5.551	267.66	61.88	2	1	2	2	0
1	1	2	2	2	2	2	2	2	2	2		2889	2	2	28	1	20.4	111	4.70652	1.59189	4.71835	315.244	79.56	2	2	1	2	0
1	2	2	2	2	2	2	2	2	2	2		1457	2	2	43	2	30.2	122	4.83582	0.64353	4.60733	285.504	53.04	1	1	1	2	0
1	1	2	2	2	2	2	2	2	2	2		3631	2	2	31	1	20.3	111	5.14614	0.9032	5.60651	368.776	79.56	1	1	2	2	0
1	2	2	2	2	2	2	2	2	2	2		334	2	2	34	2	25.7	105	4.9134	0.4516	4.60733	226.024	66.3	1	1	2	2	0
1	2	2	2	2	2	2	2	2	2	2		2800	2	2	34	2	20.3	102	4.86168	0.6774	4.55182	202.232	44.2	1	1	1	2	0
1	1	2	2	2	2	2	2	2	2	2		2597	2	2	27	1	19.6	160	4.11174	0.94836	4.82937	291.452	88.4	1	2	1	2	0
1	2	2	2	2	2	2	2	2	2	2		332	1	2	35	2	20.8	115	4.49964	0.92578	4.60733	261.712	60.996	2	1	2	1	1
1	1	2	2	2	2	2	2	2	2	2		1764	2	2	25	1	24.9	131	4.96512	1.23061	5.27345	380.672	79.56	1	1	2	1	0
1	2	2	2	2	2	2	2	2	2	2		777	2	2	23	2	20.1	80	3.56868	0.64353	5.21794	279.556	53.04	2	1	1	2	0
1	2	2	2	2	2	2	2	2	2	2		1856	2	2	26	2	18.7	79	5.0427	0.58708	3.99672	237.92	53.04	1	1	1	2	0
1	2	2	2	2	2	2	2	2	2	2		336	2	2	26	2	19.7	111	4.11174	0.53063	3.99672	267.66	61.88	1	1	1	2	0
1	2	2	2	2	3	2	2	2	2	2		1493	2	3	38	2	20.2	97	4.37034	0.91449	4.32978	237.92	53.04	2	1	1	2	0
1	1	2	2	2	2	2	2	2	2	2		1853	2	2	35	1	22.4	123	4.80996	0.62095	5.16243	368.776	88.4	2	1	1	2	0
1	1	2	2	2	2	2	2	2	2	2		712	1	2	44	1	19	127	4.6548	1.23061	5.551	457.996	88.4	2	1	1	2	1
1	2	2	2	2	3	2	2	2	2	2		748	2	3	44	2	18.5	90	4.55136	0.57579	4.71835	249.816	61.88	1	1	2	2	0
1	1	2	2	2	2	2	2	2	2	2		700	2	2	48	1	25	119	4.93926	0.99352	5.43998	344.984	79.56	2	1	2	2	0
1	2	2	2	2	2	2	2	2	2	2		691	2	2	61	2	21.4	107	6.74946	1.65963	5.49549	249.816	63.648	1	1	1	2	0
1	1	2	2	2	2	2	2	2	2	2		1461	2	2	39	1	21	120	3.7497	0.99352	5.27345	386.62	79.56	2	2	2	2	0
1	1	2	2	2	2	2	2	2	2	2		364	2	2	39	1	22	136	5.84436	1.95317	5.60651	333.088	75.14	1	2	1	2	0
1	1	2	2	2	2	2	2	2	2	2		399	2	2	39	1	22.2	92	4.5255	0.59837	4.71835	291.452	60.996	1	1	1	2	0
1	2	2	2	2	2	2	2	2	2	2		1241	2	2	44	2	21	92	4.57722	1.79511	5.38447	261.712	61.88	2	1	2	2	0
1	2	2	2	2	2	2	2	2	2	2		1210	2	2	39	2	18.8	92	5.71506	0.51934	4.49631	243.868	53.04	2	1	2	2	0
1	1	2	2	2	2	2	2	2	2	2		740	2	2	39	1	22.1	113	4.3962	0.9032	5.21794	321.192	86.632	2	1	2	2	0
1	2	2	2	2	2	2	2	2	2	2		728	2	2	39	2	16.8	98	5.89608	0.60966	4.77386	208.18	55.692	2	1	2	2	0
1	2	2	2	2	3	2	2	2	2	2		357	2	3	39	2	18.2	93	5.4306	0.73385	4.49631	172.492	45.084	2	2	1	2	0
1	2	2	2	2	2	2	2	2	2	2		723	2	2	39	2	24	104	4.9134	0.46289	4.66284	273.608	45.968	1	1	1	2	0
1	2	2	2	2	2	2	2	2	2	2		791	2	2	53	2	21.6	131	6.67188	1.25319	5.77304	339.036	61.88	2	1	1	1	0
1	1	2	2	2	2	2	2	2	2	2		1825	1	2	47	1	19.8	124	3.15492	0.74514	5.43998	315.244	70.72	2	2	2	2	2
1	2	2	2	2	2	2	2	2	2	2		1876	2	2	40	2	23.1	106	4.34448	0.46289	4.71835	226.024	61.88	2	1	2	2	0
1	1	2	2	2	2	2	2	2	2	2		752	2	2	46	1	21.9	95	4.83582	0.89191	4.88488	333.088	70.72	2	1	2	2	0
1	1	2	2	2	2	2	2	2	2	2		759	2	2	45	1	25	114	5.8185	0.81288	5.27345	344.984	70.72	1	1	2	2	0
1	2	2	2	2	3	2	2	2	2	2		706	2	3	41	2	24.1	94	6.49086	0.77901	4.38529	279.556	53.04	2	1	2	2	0
1	1	2	2	2	2	2	2	2	2	2		2559	2	2	41	1	19.3	116	4.5255	0.5645	5.10692	344.984	70.72	2	2	1	2	0
1	1	2	2	2	2	2	2	2	2	2		2226	2	2	41	1	21.5	110	3.95658	1.56931	5.43998	333.088	88.4	2	1	2	2	0
1	2	2	2	2	2	2	2	2	2	2		1889	2	2	39	2	24.4	100	4.86168	0.74514	4.71835	279.556	53.04	2	1	1	2	0
1	2	2	2	2	2	2	2	2	2	2		2546	2	2	35	2	18	130	5.09442	0.83546	4.71835	184.388	53.04	2	2	1	2	0
1	1	2	2	2	2	2	2	2	2	2		1498	1	2	49	1	22.6	109	4.08588	0.92578	5.99508	231.972	53.04	1	2	1	2	2
1	2	2	2	2	2	2	2	2	2	2		393	2	2	37	2	21.9	105	5.74092	0.57579	4.66284	279.556	53.04	2	1	1	2	0
1	2	2	2	2	3	2	2	2	2	2		2184	2	3	34	2	18.2	97	3.98244	0.30483	5.21794	208.18	53.04	2	1	1	2	0
1	1	2	2	2	2	2	2	2	2	2		345	2	2	38	1	23.7	93	5.87022	3.09346	5.10692	315.244	80.444	1	1	2	1	0
1	2	2	2	2	2	2	2	2	2	2		861	2	2	41	2	20	86	5.24958	0.74514	4.49631	327.14	61.88	2	1	2	2	0
1	2	2	2	2	2	2	2	2	2	2		1055	2	2	49	2	21.7	108	5.09442	1.37738	5.10692	243.868	53.04	1	2	2	2	0
1	2	2	2	2	2	2	2	2	2	2		1113	2	2	37	2	22.1	106	4.80996	0.83546	4.66284	356.88	53.04	2	1	2	2	0
1	2	2	2	2	2	2	2	2	2	2		1448	2	2	37	2	19.1	97	4.88754	0.71127	4.88488	237.92	61.88	1	1	2	2	0
1	2	2	2	2	2	2	2	2	2	2		1469	2	2	37	2	19.5	102	5.35302	0.82417	5.05141	303.348	70.72	2	1	1	2	0
1	2	2	2	2	2	2	2	2	2	2		1638	2	2	49	2	19.8	96	4.06002	0.59837	4.77386	279.556	61.88	2	1	2	2	0
1	2	2	2	2	3	2	2	2	2	2		1104	2	3	40	2	23.4	103	5.35302	0.82417	4.71835	267.66	53.04	1	1	2	2	0
1	2	2	2	2	2	2	2	2	2	2		952	2	2	46	2	27	119	5.74092	0.93707	6.21712	249.816	53.04	2	1	2	2	0
1	2	2	2	2	2	2	2	2	2	2		1470	2	2	36	2	23.5	96	6.05124	1.5806	4.82937	356.88	61.88	1	1	1	1	0
1	2	2	2	2	2	2	2	2	2	2		1841	2	2	45	2	21.1	93	5.45646	0.80159	4.88488	297.4	61.88	1	1	2	2	0
1	2	2	2	2	2	2	2	2	2	2		679	2	2	44	2	25.9	98	5.5599	0.97094	5.43998	237.92	53.04	2	1	2	2	0
1	2	2	2	2	2	2	2	2	2	2		810	2	2	44	2	29.2	130	6.49086	2.76605	5.10692	273.608	61.88	1	1	2	2	0
1	2	2	2	2	3	2	2	2	2	2		705	2	3	55	2	24.2	127	5.06856	1.70479	4.49631	291.452	61.88	2	1	2	2	0
1	2	2	2	2	2	2	2	2	2	2		1064	2	2	48	2	20.8	101	4.2669	0.82417	4.55182	226.024	61.88	1	1	2	2	0
1	1	2	2	2	2	2	2	2	2	2		1113	2	2	45	1	27.7	117	5.35302	1.20803	5.05141	374.724	88.4	1	1	1	2	0
1	1	2	2	2	2	2	2	2	2	2		1795	2	2	40	1	21.1	111	5.01684	1.29835	5.16243	344.984	88.4	2	1	2	2	0
1	2	2	2	2	2	2	2	2	2	2		1093	2	2	37	2	23.2	96	4.47378	0.46289	4.60733	130.856	61.88	2	1	2	2	0
1	1	2	2	2	2	2	2	2	2	2		744	2	2	48	1	27.4	120	5.06856	2.99185	5.21794	487.736	97.24	2	1	2	2	0
1	1	2	2	2	2	2	2	2	2	2		753	2	2	47	1	23.3	118	4.68066	1.21932	4.66284	327.14	70.72	2	2	1	2	0
1	2	2	2	2	2	2	2	2	2	2		728	2	2	55	2	18.9	80	5.172	0.76772	4.32978	226.024	61.88	2	1	2	2	0
1	2	2	2	2	2	2	2	2	2	2		1497	2	2	52	2	23.5	129	5.0427	0.76772	4.9959	261.712	53.04	2	1	2	2	0
1	2	2	2	2	3	2	2	2	2	2		1813	2	3	41	2	22	108	3.85314	0.50805	4.88488	249.816	53.04	2	1	1	2	0
1	2	2	2	2	2	2	2	2	2	2		716	1	2	38	2	16.2	83	6.3357	0.83546	4.4408	142.752	53.04	2	1	2	2	1
1	1	2	2	2	2	2	2	2	2	2		1094	2	2	45	1	24.5	145	6.0771	1.54673	4.55182	386.62	88.4	2	2	1	1	0
1	2	2	2	2	2	2	2	2	2	2		1433	2	2	43	2	21.5	107	5.76678	0.62095	4.9959	249.816	61.88	2	1	2	2	0
1	2	2	2	2	2	2	2	2	2	2		986	2	2	42	2	22.1	100	5.84436	0.66611	4.27427	261.712	61.88	2	1	2	2	0
1	2	2	2	2	2	2	2	2	2	2		754	2	2	53	2	21.9	102	5.61162	0.81288	5.71753	249.816	53.04	2	1	2	2	0
1	1	2	2	2	2	2	2	2	2	2		1104	2	2	49	1	21.9	118	5.6892	0.89191	5.05141	285.504	70.72	2	2	1	2	0
1	2	2	2	2	2	2	2	2	2	2		735	2	2	48	2	17.4	132	7.34424	1.64834	5.05141	249.816	70.72	2	2	2	2	0
1	1	2	2	2	2	2	2	2	2	2		689	2	2	38	1	22.8	104	4.80996	1.29835	5.10692	356.88	97.24	1	1	1	2	0
1	2	2	2	2	3	2	2	2	2	2		931	2	3	43	2	20.2	90	4.11174	1.16287	5.05141	220.076	61.88	2	1	2	2	0
1	2	2	2	2	2	2	2	2	2	2		966	2	2	35	2	20.2	95	2.94804	0.59837	4.9959	237.92	61.88	2	1	2	2	0
1	1	2	2	2	2	2	2	2	2	2		1491	2	2	49	1	23.9	112	4.11174	0.88062	5.32896	344.984	70.72	2	1	1	2	0
1	2	2	2	2	2	2	2	2	2	2		688	2	2	48	2	22.5	93	4.80996	0.7903	4.88488	297.4	61.88	2	1	2	2	0
1	2	2	2	2	2	2	2	2	2	2		1819	2	2	35	2	18.1	105	3.64626	0.44031	4.71835	154.648	53.04	2	1	2	2	0
1	2	2	2	2	2	2	2	2	2	2		943	2	2	45	2	21.9	120	6.28398	1.00481	4.82937	208.18	53.04	2	1	1	1	0
1	2	2	2	2	2	2	2	2	2	2		1916	2	2	48	2	30.6	109	5.61162	0.7903	5.16243	267.66	53.04	2	1	2	2	0
1	2	2	2	2	2	2	2	2	2	2		1330	2	2	43	2	24	111	5.09442	0.44031	4.21876	237.92	61.88	2	1	2	2	0
1	2	2	2	2	2	2	2	2	2	2		572	2	2	39	2	19	105	5.71506	0.80159	5.16243	243.868	53.04	2	1	1	2	0
1	1	2	2	2	2	2	2	2	2	2		1844	1	2	43	1	23.1	92	6.25812	2.73218	5.05141	493.684	88.4	2	2	1	2	3
1	1	2	2	2	2	2	2	2	2	2		1771	2	2	45	1	28.4	104	6.10296	1.29835	5.10692	344.984	88.4	2	1	1	1	0
1	1	2	2	2	2	2	2	2	2	2		1447	2	2	40	1	22.2	113	6.67188	1.25319	5.66202	368.776	70.72	2	1	1	2	0
1	2	2	2	2	2	2	2	2	2	2		1818	2	2	40	2	23.1	109	5.92194	1.4677	4.77386	231.972	44.2	2	1	1	2	0
1	2	2	2	2	2	2	2	2	2	2		877	2	2	49	2	21.3	94	4.7841	1.3548	5.10692	237.92	79.56	2	1	2	2	0
1	1	2	2	2	3	2	2	2	2	2		1094	2	3	45	1	25.8	116	4.75824	2.87895	4.94039	499.632	79.56	1	2	1	1	0
1	2	2	2	2	3	2	2	2	2	2		721	2	3	44	2	20.3	112	5.48232	0.64353	5.32896	196.284	61.88	2	2	1	2	0
1	1	2	2	2	2	2	2	2	2	2		1809	1	2	43	1	20.5	94	4.99098	1.33222	5.16243	523.424	79.56	2	1	2	1	2
1	2	2	2	2	2	2	2	2	2	2		938	2	2	36	2	21.6	107	5.6892	1.70479	5.32896	309.296	53.04	2	1	2	2	0
1	2	2	2	2	2	2	2	2	2	2		938	2	2	37	2	19.3	100	5.50818	0.80159	4.71835	309.296	53.04	2	1	1	2	0
1	1	2	2	2	2	2	2	2	2	2		754	1	2	40	1	25.4	106	5.35302	1.07255	4.77386	362.828	79.56	2	2	2	1	1
1	2	2	2	2	2	2	2	2	2	2		2197	2	2	44	2	22.3	88	6.95634	0.80159	4.9959	261.712	53.04	2	1	2	2	0
1	1	2	2	2	2	2	2	2	2	2		1479	2	2	49	1	22	124	4.0083	0.77901	5.16243	386.62	61.88	2	2	2	1	0
1	1	2	2	2	2	2	2	2	2	2		1907	1	2	35	1	22.4	113	5.4306	2.38219	5.05141	428.256	79.56	2	1	2	2	2
1	1	2	2	2	2	2	2	2	2	2		1706	1	2	31	1	22.1	103	4.93926	0.65482	5.05141	285.504	79.56	1	1	2	2	2
1	1	2	2	2	2	2	2	2	2	2		730	1	2	34	1	24	101	5.84436	1.94188	4.9959	285.504	70.72	2	1	2	1	3
1	1	2	2	2	2	2	2	2	2	2		2551	1	2	31	1	19.5	132	6.15468	0.80159	5.88406	243.868	70.72	2	1	2	2	3
1	1	2	2	2	2	2	2	2	2	2		1102	1	2	28	1	24.3	116	5.74092	0.92578	5.66202	327.14	79.56	2	1	2	2	3
1	1	2	2	2	2	2	2	2	2	2		2079	2	2	35	1	23.9	114	6.05124	1.15158	5.21794	327.14	70.72	1	1	2	2	0
1	1	2	2	2	2	2	2	2	2	2		2824	1	2	27	1	19.5	112	5.32716	0.84675	4.55182	356.88	88.4	2	1	2	2	1
1	1	2	2	2	2	2	2	2	2	2		1827	1	2	30	1	20.6	109	3.95658	0.38386	5.10692	481.788	88.4	1	1	1	2	2
1	2	2	2	2	2	2	2	2	2	2		2893	2	2	32	2	20.8	110	4.37034	1.03868	4.82937	273.608	53.04	2	1	1	2	0
1	2	2	2	2	2	2	2	2	2	2		427	2	2	37	2	18.2	114	5.9478	0.83546	5.10692	202.232	53.04	2	2	1	2	0
1	1	2	2	2	2	2	2	2	2	2		2186	2	2	32	1	24.2	128	4.34448	0.92578	5.551	452.048	88.4	2	2	2	2	0
1	2	2	2	2	2	2	2	2	2	2		779	2	2	26	2	20.2	106	4.18932	0.7903	4.82937	350.932	53.04	2	1	2	2	0
1	1	2	2	2	2	2	2	2	2	2		1090	2	2	42	1	22.4	118	6.51672	1.27577	5.05141	446.1	79.56	1	2	2	1	0
1	2	2	2	2	2	2	2	2	2	2		1951	2	2	34	2	18.1	112	3.95658	1.07255	4.60733	214.128	61.88	1	1	2	2	0
1	2	2	2	2	3	2	2	2	2	2		2728	2	3	33	2	19.1	78	4.99098	0.37257	4.55182	273.608	79.56	2	1	2	2	0
1	2	2	2	2	2	2	2	2	2	2		729	2	2	40	2	21.7	104	4.7841	0.68869	4.94039	160.596	50.388	2	1	1	2	0
1	2	2	2	2	3	2	2	2	2	2		2914	2	3	45	2	22.2	108	4.47378	0.50805	4.77386	226.024	61.88	2	1	2	2	0
1	2	2	2	2	2	2	2	2	2	2		192	1	2	32	2	22.4	84	4.44792	0.53063	4.9959	279.556	61.88	2	2	2	2	1
1	2	2	2	2	3	2	2	2	2	2		1781	2	3	31	2	24.8	98	3.85314	0.53063	5.10692	309.296	53.04	2	2	2	2	0
1	2	2	2	2	2	2	2	2	2	2		1116	2	2	35	2	19.8	84	4.68066	0.39515	4.4408	291.452	70.72	2	1	1	2	0
1	2	2	2	2	2	2	2	2	2	2		3036	2	2	27	2	20.9	107	5.24958	0.68869	4.38529	255.764	53.04	1	1	1	2	0
1	2	2	2	2	2	2	2	2	2	2		2564	2	2	42	2	21.5	106	5.35302	0.89191	5.38447	202.232	44.2	2	2	1	2	0
1	2	2	2	2	3	2	2	2	2	2		3258	2	3	39	2	25.1	124	7.00806	1.99833	5.49549	208.18	53.04	2	1	1	2	0
1	2	2	2	2	2	2	2	2	2	2		2907	2	2	39	2	18.8	125	5.01684	0.69998	5.38447	172.492	53.04	1	1	1	2	0
1	2	2	2	2	2	2	2	2	2	2		1463	2	2	45	2	21.8	95	4.93926	0.53063	5.16243	255.764	53.04	2	1	2	2	0
1	2	2	2	2	2	2	2	2	2	2		427	2	2	29	2	17.3	110	4.7841	0.41773	4.77386	243.868	70.72	1	1	2	2	0
1	2	2	2	2	2	2	2	2	2	2		371	2	2	26	2	18	104	3.93072	0.63224	5.38447	214.128	53.04	2	1	1	2	0
1	2	2	2	2	2	2	2	2	2	2		2912	2	2	27	2	20	97	4.47378	0.6774	5.32896	267.66	53.04	1	1	2	2	0
1	2	2	2	2	3	2	2	2	2	2		1081	2	3	33	2	20.8	102	5.172	1.25319	4.94039	214.128	70.72	2	1	2	2	0
1	2	2	2	2	2	2	2	2	2	2		1815	2	2	32	2	17.2	96	4.47378	0.6774	5.16243	261.712	61.88	2	2	2	2	0
1	2	2	2	2	2	2	2	2	2	2		735	2	2	37	2	27.1	95	4.60308	0.91449	5.38447	214.128	55.692	2	1	2	1	0
1	2	2	2	2	3	2	2	2	2	2		2346	2	3	45	2	24.9	107	5.74092	0.7903	4.82937	226.024	70.72	2	1	2	1	0
1	2	2	2	2	2	2	2	2	2	2		821	1	2	33	2	21.3	129	3.93072	1.26448	4.60733	261.712	53.04	2	1	2	2	1
1	2	2	2	2	3	2	2	2	2	2		607	2	3	57	2	19.4	94	5.45646	1.09513	5.27345	273.608	53.04	2	1	2	2	0
1	2	2	2	2	2	2	2	2	2	2		2087	2	2	47	2	22	98	4.42206	0.84675	4.94039	261.712	61.88	2	2	1	2	0
1	2	2	2	2	2	2	2	2	2	2		2567	2	2	32	2	23.3	109	4.31862	0.64353	4.66284	231.972	53.04	2	1	1	2	0
1	2	2	2	2	3	2	2	2	2	2		2639	2	3	31	2	20.8	104	5.48232	1.20803	4.55182	243.868	53.04	2	1	1	2	0
1	2	2	2	2	3	2	2	2	2	2		2189	2	3	53	2	26.1	146	7.47354	1.11771	5.551	333.088	61.88	1	1	2	2	0
1	1	2	2	2	2	2	2	2	2	2		3251	2	2	50	1	18.7	131	5.06856	0.54192	5.05141	362.828	88.4	2	2	2	2	0
1	2	2	2	2	2	2	2	2	2	2		2047	2	2	46	2	23.4	92	5.32716	0.58708	4.38529	226.024	44.2	2	1	1	2	0
1	2	2	2	2	2	2	2	2	2	2		3221	2	2	36	2	23.2	113	5.172	0.63224	5.10692	196.284	53.04	2	2	2	2	0
1	1	2	2	2	2	2	2	2	2	2		2926	2	2	29	1	21	134	4.1376	0.75643	4.9959	339.036	70.72	2	2	1	2	0
1	2	2	2	2	3	2	2	2	2	2		2210	2	3	41	2	20.1	102	3.77556	1.00481	4.49631	291.452	70.72	1	2	1	2	0
1	2	2	2	2	2	2	2	2	2	2		3038	2	2	27	2	19.7	117	4.57722	0.34999	4.77386	214.128	53.04	1	1	1	2	0
1	1	2	2	2	2	2	2	2	2	2		3286	1	2	33	1	25.7	118	4.80996	1.47899	5.16243	422.308	61.88	2	2	1	2	2
1	1	2	2	2	2	2	2	2	2	2		3035	2	2	27	1	20.9	127	4.62894	0.39515	5.10692	291.452	70.72	1	1	2	2	0
1	2	2	2	2	3	2	2	2	2	2		2740	2	3	48	2	22.4	107	5.24958	1.06126	4.60733	249.816	53.04	2	1	1	2	0
1	2	2	2	2	3	2	2	2	2	2		3503	2	3	43	2	21.1	116	4.7841	1.03868	4.71835	255.764	61.88	2	1	2	2	0
1	2	2	2	2	3	2	2	2	2	2		2536	2	3	36	2	20.2	113	4.57722	0.53063	4.60733	184.388	44.2	2	1	1	2	0
1	2	2	2	2	2	2	2	2	2	2		1820	2	2	36	2	18.6	113	4.1376	1.129	4.77386	273.608	53.04	2	1	2	2	0
1	1	2	2	2	2	2	2	2	2	2		2576	2	2	34	1	23	115	6.30984	1.00481	5.71753	452.048	70.72	2	1	2	2	0
1	1	2	2	2	2	2	2	2	2	2		1440	2	2	40	1	24	93	3.93072	0.59837	5.05141	368.776	79.56	1	1	1	2	0
1	2	2	2	2	2	2	2	2	2	2		2625	2	2	37	2	22.3	112	6.02538	1.28706	4.77386	374.724	70.72	1	1	1	2	0
1	1	2	2	2	2	2	2	2	2	2		1210	2	2	69	1	25.1	117	5.99952	1.74995	5.77304	392.568	70.72	1	2	2	1	0
1	2	2	2	2	2	2	2	2	2	2		1827	2	2	40	2	20.3	94	5.12028	0.66611	4.9959	255.764	61.88	2	1	2	2	0
1	1	2	2	2	2	2	2	2	2	2		740	2	2	54	1	23.9	148	6.51672	2.09994	5.05141	404.464	88.4	2	1	1	2	0
1	2	2	2	2	3	2	2	2	2	2		854	2	3	59	2	21.6	101	6.18054	1.16287	4.66284	368.776	61.88	1	1	1	2	0
1	2	2	2	2	2	2	2	2	2	2		730	2	2	57	2	18.4	90	6.69774	1.42254	5.43998	285.504	44.2	2	1	1	2	0
1	2	2	2	2	2	2	2	2	2	2		1729	2	2	33	2	23.6	113	5.01684	1.09513	4.88488	279.556	61.88	2	1	2	2	0
1	2	2	2	2	3	2	2	2	2	2		701	2	3	36	2	18.3	96	5.6892	0.51934	4.38529	190.336	61.88	1	1	2	2	0
1	2	2	2	2	2	2	2	2	2	2		1391	2	2	48	2	22.2	102	7.03392	0.49676	5.10692	202.232	61.88	2	1	2	2	0
1	1	2	2	2	3	2	2	2	2	2		908	2	3	56	1	27.8	111	4.55136	1.73866	6.6612	446.1	79.56	1	1	1	1	0
1	1	2	2	2	2	2	2	2	2	2		357	1	2	37	1	23.1	84	5.172	1.51286	4.94039	285.504	87.516	1	1	2	1	2
1	2	2	2	2	2	2	2	2	2	2		853	2	2	34	2	18.1	112	5.27544	0.59837	4.71835	231.972	53.04	2	1	1	2	0
1	2	2	2	2	2	2	2	2	2	2		1465	2	2	33	2	17.1	114	4.60308	0.60966	4.82937	267.66	44.2	2	2	2	2	0
1	1	2	2	2	2	2	2	2	2	2		744	1	2	39	1	26.1	127	5.63748	2.55154	5.60651	422.308	88.4	2	1	2	1	1
1	2	2	2	2	2	2	2	2	2	2		1097	2	2	29	2	19.3	114	5.24958	0.6774	4.21876	184.388	53.04	2	1	2	2	0
1	2	2	2	2	3	2	2	2	2	2		371	2	3	55	2	17.2	110	6.51672	0.83546	4.77386	249.816	53.04	1	1	2	2	0
1	2	2	2	2	2	2	2	2	2	2		1486	2	2	42	2	23.7	100	6.23226	0.83546	5.38447	303.348	53.04	2	1	1	2	0
1	1	2	2	2	2	2	2	2	2	2		1466	1	2	37	1	21.2	121	6.51672	1.07255	5.32896	374.724	79.56	1	1	2	2	2
1	1	2	2	2	2	2	2	2	2	2		397	2	2	31	1	20.2	115	5.71506	0.91449	4.77386	434.204	95.472	1	2	1	2	0
1	2	2	2	2	2	2	2	2	2	2		1568	2	2	46	2	27.3	121	5.35302	1.47899	5.66202	279.556	44.2	2	2	1	2	0
1	1	2	2	2	2	2	2	2	2	2		1470	2	2	43	1	19.3	123	5.99952	0.7903	5.99508	356.88	79.56	2	2	2	2	0
1	1	2	2	2	2	2	2	2	2	2		427	2	2	60	1	20.8	100	5.37888	0.89191	5.88406	350.932	70.72	1	2	1	2	0
1	1	2	2	2	2	2	2	2	2	2		1815	1	2	55	1	23.5	127	4.86168	1.56931	5.16243	416.36	70.72	2	2	2	2	3
1	2	2	2	2	2	2	2	2	2	2		658	2	2	40	2	18.2	94	3.95658	0.54192	4.66284	243.868	55.692	2	1	2	2	0
1	2	2	2	2	3	2	2	2	2	2		1121	2	3	54	2	23.8	130	6.12882	1.0161	5.93957	297.4	70.72	2	1	2	2	0
1	2	2	2	2	2	2	2	2	2	2		2560	2	2	52	2	20.1	105	6.41328	0.94836	4.9959	190.336	44.2	2	1	2	2	0
1	2	2	2	2	3	2	2	2	2	2		390	2	3	58	2	25.5	119	6.41328	1.41125	5.27345	404.464	79.56	2	1	2	2	0
1	2	2	2	2	3	2	2	2	2	2		1519	1	3	35	2	22.5	103	3.98244	0.68869	4.38529	208.18	53.04	2	1	2	2	2
1	1	2	2	2	2	2	2	2	2	2		371	2	2	40	1	27	102	4.03416	0.80159	4.9959	356.88	76.908	1	2	2	2	0
1	1	2	2	2	2	2	2	2	2	2		343	2	2	37	1	21.9	115	4.70652	1.32093	4.88488	374.724	73.372	2	1	2	2	0
1	2	2	2	2	2	2	2	2	2	2		364	2	2	36	2	19.7	106	3.90486	0.64353	5.27345	220.076	53.04	1	2	1	2	0
1	2	2	2	2	3	2	2	2	2	2		252	2	3	54	2	17.9	125	6.0771	0.51934	5.27345	267.66	70.72	1	1	1	2	0
1	2	2	2	2	2	2	2	2	2	2		1519	2	2	27	2	21.2	111	5.76678	0.55321	4.49631	303.348	53.04	2	1	1	2	0
1	2	2	2	2	2	2	2	2	2	2		1456	2	2	41	2	16.6	109	5.27544	0.9032	5.10692	208.18	53.04	2	1	2	2	0
1	1	2	2	2	2	2	2	2	2	2		587	2	2	62	1	25.9	115	5.92194	1.9193	5.43998	279.556	79.56	2	1	2	2	0
1	1	2	2	2	2	2	2	2	2	2		1096	1	2	56	1	28.7	125	6.90462	2.63057	5.82855	362.828	70.72	2	1	1	1	3
1	1	2	2	2	2	2	2	2	2	2		1851	2	2	51	1	21.4	123	5.172	3.66925	4.9959	356.88	79.56	2	1	2	2	0
1	1	2	2	2	2	2	2	2	2	2		782	2	2	51	1	25.8	120	5.19786	2.02091	6.60569	362.828	79.56	2	1	2	2	0
1	1	2	2	2	3	2	2	2	2	2		2045	2	3	51	1	19.4	113	5.50818	1.36609	5.77304	362.828	114.92	2	2	2	2	0
1	1	2	2	2	2	2	2	2	2	2		1939	1	2	50	1	19.7	116	4.99098	1.3548	5.16243	457.996	70.72	2	1	1	2	2
1	1	2	2	2	2	2	2	2	2	2		1070	2	2	51	1	23.2	107	4.83582	1.29835	5.77304	344.984	70.72	2	1	2	2	0
1	1	2	2	2	2	2	2	2	2	2		739	1	2	50	1	17.1	105	4.5255	1.02739	5.60651	327.14	61.88	2	2	2	2	2
1	1	2	2	2	2	2	2	2	2	2		1225	1	2	46	1	23	105	3.98244	0.9032	5.49549	321.192	88.4	1	2	2	1	2
1	1	2	2	2	2	2	2	2	2	2		1140	1	2	50	1	28.5	113	4.73238	2.3709	5.99508	356.88	61.88	2	1	2	1	3
1	1	2	2	2	2	2	2	2	2	2		360	1	2	49	1	20.1	101	5.6892	1.89672	5.10692	416.36	88.4	2	2	2	2	1
1	1	2	2	2	2	2	2	2	2	2		718	2	2	49	1	19.8	121	5.3013	0.83546	5.66202	350.932	70.72	1	2	1	2	0
1	1	2	2	2	2	2	2	2	2	2		427	1	2	60	1	23.1	143	5.99952	0.97094	5.49549	368.776	61.88	2	1	1	2	2
1	2	2	2	2	3	2	2	2	2	2		2044	2	3	41	2	20.3	139	6.93048	0.62095	4.88488	255.764	70.72	2	2	2	2	0
1	2	2	2	2	2	2	2	2	2	2		1457	2	2	41	2	19.5	136	5.87022	0.5645	4.49631	261.712	53.04	2	2	2	2	0
1	2	2	2	2	2	2	2	2	2	2		2584	2	2	38	2	18.1	87	5.22372	0.98223	4.55182	196.284	53.04	2	1	2	2	0
1	1	2	2	2	2	2	2	2	2	2		1129	2	2	41	1	21.1	118	4.68066	1.82898	5.77304	333.088	79.56	2	2	1	2	0
1	2	2	2	2	2	2	2	2	2	2		665	2	2	39	2	29.7	112	4.21518	0.80159	4.9959	273.608	53.04	2	1	2	2	0
1	2	2	2	2	2	2	2	2	2	2		462	2	2	52	2	25.2	116	5.84436	2.11123	5.551	255.764	61.88	1	1	2	2	0
1	2	2	2	2	3	2	2	2	2	2		1813	2	3	38	2	19.8	102	6.10296	0.51934	4.71835	178.44	44.2	2	2	2	2	0
1	1	2	2	2	2	2	2	2	2	2		371	1	2	40	1	22.9	120	5.8185	1.42254	4.9959	315.244	61.88	1	1	2	2	1
1	1	2	2	2	2	2	2	2	2	2		2010	2	2	36	1	20.1	125	4.31862	0.82417	5.10692	487.736	70.72	2	2	1	2	0
1	2	2	2	2	2	2	2	2	2	2		2073	2	2	35	2	17.7	116	4.88754	0.82417	5.32896	255.764	61.88	1	1	2	2	0
1	2	2	2	2	2	2	2	2	2	2		366	2	2	41	2	21.5	104	4.3962	0.41773	4.88488	267.66	50.388	2	1	1	2	0
1	2	2	2	2	2	2	2	2	2	2		680	2	2	38	2	19	98	5.0427	0.62095	4.82937	249.816	53.04	2	1	2	2	0
1	1	2	2	2	2	2	2	2	2	2		364	1	2	36	1	23.5	127	5.84436	2.58541	4.9959	422.308	70.72	1	2	2	2	2
1	2	2	2	2	2	2	2	2	2	2		1845	2	2	35	2	19.2	94	5.3013	0.41773	5.38447	231.972	53.04	2	1	2	2	0
1	2	2	2	2	2	2	2	2	2	2		1218	2	2	33	2	17.8	85	4.49964	0.53063	4.82937	315.244	61.88	2	2	2	2	0
1	2	2	2	2	2	2	2	2	2	2		1080	2	2	34	2	21.6	101	4.88754	0.71127	4.66284	243.868	53.04	2	1	1	2	0
1	2	2	2	2	2	2	2	2	2	2		1727	2	2	33	2	21.2	112	6.02538	0.82417	4.94039	255.764	79.56	2	1	2	2	0
1	2	2	2	2	2	2	2	2	2	2		1162	2	2	30	2	18	93	3.95658	0.4516	4.21876	261.712	61.88	1	1	2	2	0
1	1	2	2	2	3	2	2	2	2	2		640	1	3	46	1	24.2	120	4.62894	1.00481	5.38447	315.244	61.88	1	1	2	1	2
1	2	2	2	2	2	2	2	2	2	2		756	2	2	30	2	20.4	119	4.1376	0.49676	4.71835	172.492	53.04	2	1	1	2	0
1	2	2	2	2	2	2	2	2	2	2		1742	2	2	31	2	27.9	121	6.87876	0.5645	5.551	226.024	53.04	1	1	1	2	0
1	2	2	2	2	2	2	2	2	2	2		728	2	2	31	2	21.2	95	3.85314	0.50805	5.10692	231.972	44.2	2	2	2	2	0
1	2	2	2	2	2	2	2	2	2	2		909	2	2	28	2	23	96	4.21518	0.88062	5.16243	249.816	44.2	2	1	2	2	0
1	1	2	2	2	2	2	2	2	2	2		364	2	2	40	1	21.2	98	5.89608	0.39515	5.71753	410.412	70.72	2	2	2	2	0
1	2	2	2	2	2	2	2	2	2	2		1560	2	2	31	2	19.3	96	4.7841	0.41773	4.88488	315.244	61.88	1	1	2	2	0
1	1	2	2	2	2	2	2	2	2	2		2146	2	2	35	1	19.6	97	5.35302	0.62095	4.66284	291.452	70.72	1	2	1	2	0
1	2	2	2	2	2	2	2	2	2	2		2156	2	2	33	2	24.2	115	4.0083	0.53063	5.05141	196.284	53.04	2	1	2	2	0
1	1	2	2	2	2	2	2	2	2	2		393	2	2	38	1	24.4	105	4.83582	2.39348	5.32896	285.504	73.372	1	1	2	1	0
1	2	2	2	2	2	2	2	2	2	2		365	2	2	46	2	33.1	138	5.48232	1.18545	6.27263	208.18	63.648	1	1	2	1	0
1	2	2	2	2	3	2	2	2	2	2		2015	2	3	45	2	20.1	103	5.58576	0.51934	4.4408	261.712	61.88	2	1	2	2	0
1	2	2	2	2	2	2	2	2	2	2		1161	2	2	47	2	23.5	127	5.35302	0.62095	6.21712	362.828	61.88	1	1	1	1	0
1	2	2	2	2	2	2	2	2	2	2		425	2	2	35	2	18.3	99	4.6548	0.4516	4.71835	297.4	53.04	2	1	1	2	0
1	2	2	2	2	2	2	2	2	2	2		783	2	2	51	2	18	104	5.35302	0.51934	4.32978	231.972	53.04	2	1	2	2	0
1	1	2	2	2	2	2	2	2	2	2		751	2	2	38	1	20.6	118	5.14614	0.75643	4.94039	410.412	70.72	2	2	2	2	0
1	1	2	2	2	2	2	2	2	2	2		430	2	2	31	1	24.6	95	5.0427	2.09994	5.16243	386.62	79.56	2	2	2	2	0
1	2	2	2	2	2	2	2	2	2	2		355	2	2	42	2	25.7	114	5.0427	0.58708	4.88488	273.608	61.88	2	1	2	2	0
1	2	2	2	2	2	2	2	2	2	2		722	2	2	35	2	18.9	100	4.47378	0.53063	4.94039	178.44	61.88	2	1	2	2	0
1	2	2	2	2	2	2	2	2	2	2		1465	2	2	49	2	23.8	133	5.58576	0.37257	5.05141	231.972	53.04	2	1	2	2	0
1	2	2	2	2	2	2	2	2	2	2		805	2	2	38	2	25.3	106	4.75824	1.09513	4.77386	202.232	44.2	1	1	2	2	0
1	1	2	2	2	2	2	2	2	2	2		1455	2	2	46	1	23.4	101	4.88754	0.76772	4.94039	428.256	88.4	2	1	2	2	0
1	2	2	2	2	2	2	2	2	2	2		357	2	2	26	2	17.3	89	6.15468	0.5645	4.27427	214.128	70.72	1	1	2	2	0
1	2	2	2	2	2	2	2	2	2	2		1926	2	2	35	2	18.8	84	4.21518	0.49676	4.71835	243.868	53.04	1	1	2	2	0
1	2	2	2	2	3	2	2	2	2	2		1603	2	3	27	2	16.8	102	4.9134	0.63224	4.94039	196.284	61.88	1	2	2	2	0
1	2	2	2	2	2	2	2	2	2	2		1603	2	2	37	2	23	134	5.0427	0.58708	4.94039	279.556	53.04	2	1	1	2	0
1	2	2	2	2	2	2	2	2	2	2		868	2	2	21	2	20.8	112	3.64626	0.49676	4.77386	255.764	53.04	2	1	2	2	0
1	2	2	2	2	2	2	2	2	2	2		1638	2	2	30	2	20.6	100	4.75824	0.54192	4.71835	273.608	61.88	2	1	2	2	0
1	1	2	2	2	2	2	2	2	2	2		361	1	2	37	1	23.5	98	6.30984	2.30316	5.49549	553.164	79.56	2	1	2	2	2
1	2	2	2	2	2	2	2	2	2	2		371	2	2	36	2	18.7	92	5.27544	0.54192	5.43998	243.868	54.808	1	2	2	2	0
1	1	2	2	2	2	2	2	2	2	2		227	2	2	45	1	21.8	116	6.51672	1.28706	5.21794	321.192	79.56	2	1	2	2	0
1	2	2	2	2	2	2	2	2	2	2		1526	2	2	31	2	18.1	97	5.79264	0.50805	4.05223	243.868	53.04	2	1	2	2	0
1	2	2	2	2	3	2	2	2	2	2		1694	2	3	50	2	20	144	5.84436	0.91449	4.66284	267.66	53.04	1	1	2	2	0
1	1	2	2	2	2	2	2	2	2	2		3279	2	2	47	1	23.7	116	5.09442	1.42254	5.10692	452.048	88.4	1	2	2	2	0
1	2	2	2	2	3	2	2	2	2	2		3279	2	3	43	2	21.5	110	5.37888	0.72256	4.16325	220.076	53.04	2	1	2	2	0
1	1	2	2	2	2	2	2	2	2	2		749	2	2	48	1	21	130	6.82704	1.23061	5.10692	380.672	70.72	2	2	1	1	0
1	2	2	2	2	2	2	2	2	2	2		329	2	2	43	2	20.2	105	5.5599	0.4516	4.88488	261.712	44.2	2	1	2	2	0
1	2	2	2	2	2	2	2	2	2	2		329	2	2	44	2	18.6	109	5.5599	0.49676	4.49631	279.556	61.88	2	1	2	2	0
1	2	2	2	2	2	2	2	2	2	2		371	2	2	32	2	17.2	110	8.17176	0.38386	4.60733	297.4	61.88	2	1	1	2	0
1	2	2	2	2	2	2	2	2	2	2		1728	2	2	36	2	17.6	116	4.44792	0.50805	4.77386	255.764	53.04	2	1	1	2	0
1	1	2	2	2	2	2	2	2	2	2		697	2	2	31	1	18.7	121	4.21518	0.80159	5.21794	434.204	82.212	2	1	2	2	0
1	2	2	2	2	2	2	2	2	2	2		364	2	2	29	2	17.1	89	3.41352	0.23709	4.82937	261.712	49.504	2	1	2	2	0
1	2	2	2	2	2	2	2	2	2	2		2534	2	2	57	2	22.7	106	5.71506	1.29835	4.94039	220.076	53.04	1	2	1	2	0
1	2	2	2	2	2	2	2	2	2	2		715	1	2	50	2	26.9	115	6.30984	1.15158	5.43998	350.932	53.04	2	1	2	1	2
1	1	2	2	2	2	2	2	2	2	2		788	2	2	52	1	26	127	6.64602	1.03868	4.82937	249.816	70.72	1	1	2	2	0
1	2	2	2	2	2	2	2	2	2	2		412	2	2	50	2	19.2	102	5.79264	1.00481	4.82937	226.024	60.112	2	1	2	2	0
1	2	2	2	2	3	2	2	2	2	2		364	2	3	37	2	20	108	5.6892	0.91449	3.8857	309.296	61.88	2	1	2	2	0
1	2	2	2	2	3	2	2	2	2	2		373	1	3	43	2	22.3	132	4.88754	0.73385	4.94039	249.816	53.04	2	1	2	2	1
1	1	2	2	2	2	2	2	2	2	2		1492	1	2	61	1	22.3	151	5.66334	1.5806	6.77222	309.296	79.56	1	2	1	2	1
1	2	2	2	2	3	2	2	2	2	2		308	2	3	56	2	18.7	125	6.7236	0.91449	4.82937	309.296	33.592	1	1	2	2	0
1	2	2	2	2	3	2	2	2	2	2		378	2	3	57	2	25.6	103	6.38742	0.99352	4.88488	327.14	70.72	2	1	1	2	0
1	2	2	2	2	3	2	2	2	2	2		1486	2	3	36	2	20.7	113	5.172	0.50805	4.66284	267.66	61.88	2	1	1	2	0
1	2	2	2	2	2	2	2	2	2	2		1486	2	2	34	2	22.1	111	4.18932	0.83546	4.71835	285.504	61.88	2	1	1	2	0
1	2	2	2	2	2	2	2	2	2	2		1404	2	2	24	2	18.4	83	4.96512	0.5645	4.10774	231.972	44.2	2	2	1	2	0
1	2	2	2	2	3	2	2	2	2	2		457	2	3	34	2	16.3	100	3.90486	0.37257	4.82937	285.504	44.2	2	1	1	2	0
1	2	2	2	2	3	2	2	2	2	2		1486	2	3	31	2	17.6	103	5.76678	0.55321	4.60733	226.024	53.04	2	1	1	2	0
1	2	2	2	2	2	2	2	2	2	2		397	2	2	31	2	20	105	4.29276	0.65482	4.77386	297.4	44.2	1	1	2	2	0
1	1	2	2	2	2	2	2	2	2	2		348	2	2	38	1	24.7	106	4.5255	0.65482	5.16243	220.076	53.04	2	2	1	1	0
1	2	2	2	2	2	2	2	2	2	2		792	2	2	48	2	19.3	133	6.18054	0.59837	5.10692	172.492	53.04	1	1	2	2	0
1	1	2	2	2	2	2	2	2	2	2		560	2	2	45	1	21.9	117	6.25812	0.80159	5.16243	392.568	70.72	2	2	2	1	0
1	2	2	2	2	3	2	2	2	2	2		1874	2	3	34	2	19.2	100	5.35302	0.58708	4.60733	285.504	44.2	1	2	1	2	0
1	2	2	2	2	2	2	2	2	2	2		1422	2	2	42	2	20.6	97	5.09442	0.64353	4.4408	220.076	53.04	2	1	2	2	0
1	2	2	2	2	3	2	2	2	2	2		364	2	3	57	2	22	155	5.48232	0.80159	4.94039	285.504	57.46	2	1	2	2	0
1	1	2	2	2	3	2	2	2	2	2		1412	2	3	58	1	21.2	148	3.69798	0.9032	4.9959	255.764	79.56	2	2	1	2	0
1	1	2	2	2	2	2	2	2	2	2		462	2	2	56	1	27.4	156	5.35302	1.07255	6.77222	392.568	88.4	2	1	2	2	0
1	1	2	2	2	2	2	2	2	2	2		717	2	2	58	1	23.3	129	5.53404	0.55321	5.551	321.192	70.72	2	1	1	2	0
1	1	2	2	2	2	2	2	2	2	2		1068	2	2	54	1	23.4	101	3.93072	1.45641	5.32896	398.516	97.24	2	1	1	2	0
1	1	2	2	2	2	2	2	2	2	2		2923	1	2	49	1	23.7	121	6.02538	2.55154	5.60651	237.92	79.56	2	1	1	2	2
1	1	2	2	2	2	2	2	2	2	2		1847	2	2	54	1	24.1	118	4.88754	1.98704	5.49549	398.516	88.4	2	1	1	2	0
1	1	2	2	2	2	2	2	2	2	2		1064	1	2	52	1	22.1	88	5.09442	1.64834	5.38447	344.984	88.4	1	2	2	2	2
1	1	2	2	2	2	2	2	2	2	2		1876	2	2	48	1	22.1	114	5.66334	2.39348	12.5453	226.024	53.04	2	1	2	1	0
1	1	2	2	2	2	2	2	2	2	2		2154	1	2	49	1	24.6	122	4.70652	0.99352	5.66202	344.984	88.4	2	2	2	1	2
1	1	2	2	2	2	2	2	2	2	2		1832	1	2	42	1	24.5	126	4.96512	3.6128	5.43998	469.892	106.08	1	2	2	2	3
1	1	2	2	2	2	2	2	2	2	2		1460	2	2	45	1	23.3	110	3.6204	1.49028	5.60651	434.204	79.56	2	2	1	2	0
1	1	2	2	2	2	2	2	2	2	2		2193	2	2	45	1	22.6	127	4.70652	1.51286	5.38447	386.62	79.56	2	1	1	1	0
1	1	2	2	2	2	2	2	2	2	2		2886	2	2	43	1	20.9	140	5.24958	0.74514	5.38447	368.776	79.56	2	2	1	2	0
1	1	2	2	2	2	2	2	2	2	2		3259	2	2	40	1	24.8	107	5.14614	1.65963	4.82937	434.204	79.56	2	2	2	2	0
1	1	2	2	2	3	2	2	2	2	2		1815	1	3	43	1	20.2	95	5.58576	0.77901	4.71835	279.556	70.72	2	2	2	2	2
1	2	2	2	2	2	2	2	2	2	2		2233	2	2	38	2	27.9	109	5.40474	0.74514	5.10692	279.556	61.88	1	1	2	1	0
1	1	2	2	2	2	2	2	2	2	2		2156	2	2	41	1	20.8	128	4.37034	0.97094	5.27345	315.244	70.72	2	1	2	2	0
1	1	2	2	2	2	2	2	2	2	2		1498	2	2	38	1	28.9	121	4.99098	1.54673	5.71753	404.464	79.56	2	1	1	1	0
1	1	2	2	2	2	2	2	2	2	2		725	2	2	59	1	21.3	130	6.43914	1.8064	4.9959	452.048	95.472	2	2	2	1	0
1	1	2	2	2	2	2	2	2	2	2		1855	1	2	49	1	20.3	91	5.6892	1.08384	5.71753	350.932	79.56	2	1	2	2	2
1	1	2	2	2	2	2	2	2	2	2		3315	2	2	45	1	22.7	109	6.30984	0.94836	5.82855	505.58	79.56	1	2	1	2	0
1	1	2	2	2	2	2	2	2	2	2		735	1	2	41	1	23.3	99	5.89608	0.83546	4.77386	333.088	88.4	2	2	2	1	2
1	1	2	2	2	2	2	2	2	2	2		2912	1	2	46	1	22.1	122	5.09442	2.56283	4.82937	321.192	79.56	2	2	1	2	2
1	1	2	2	2	2	2	2	2	2	2		3241	2	2	36	1	21.1	107	4.2669	1.42254	5.49549	392.568	70.72	1	2	2	2	0
1	1	2	2	2	2	2	2	2	2	2		350	2	2	44	1	24.4	134	4.55136	1.0161	5.71753	255.764	88.4	2	1	1	1	0
1	1	2	2	2	3	2	2	2	2	2		337	1	3	41	1	20.5	82	4.08588	0.5645	4.60733	243.868	60.996	1	1	2	2	2
1	1	2	2	2	2	2	2	2	2	2		2954	2	2	42	1	19.1	117	4.11174	0.77901	5.27345	356.88	79.56	2	2	2	2	0
1	2	2	2	2	2	2	2	2	2	2		350	2	2	42	2	25.1	103	6.51672	1.65963	5.32896	434.204	73.372	2	2	1	1	0
1	1	2	2	2	2	2	2	2	2	2		2163	1	2	39	1	16.3	107	4.86168	0.65482	4.82937	350.932	70.72	2	2	1	2	2
1	1	2	2	2	3	2	2	2	2	2		2160	2	3	41	1	22.3	113	4.70652	0.97094	5.77304	285.504	79.56	2	2	2	2	0
1	1	2	2	2	2	2	2	2	2	2		2853	2	2	35	1	17.1	101	4.18932	0.65482	5.60651	279.556	70.72	2	2	1	2	0
1	1	2	2	2	2	2	2	2	2	2		378	2	2	37	1	20.1	92	5.45646	0.58708	5.10692	380.672	70.72	1	1	2	2	0
1	1	2	2	2	2	2	2	2	2	2		1139	1	2	35	1	20.4	122	5.4306	0.80159	4.71835	398.516	70.72	2	2	1	1	2
1	1	2	2	2	2	2	2	2	2	2		3269	2	2	39	1	21.4	110	3.38766	0.9032	5.49549	178.44	79.56	2	2	2	2	0
1	1	2	2	2	2	2	2	2	2	2		2180	2	2	35	1	21.8	107	5.66334	1.76124	5.10692	285.504	61.88	2	2	2	2	0
1	1	2	2	2	2	2	2	2	2	2		721	2	2	36	1	21.1	119	5.06856	0.86933	5.16243	303.348	97.24	1	1	2	2	0
1	1	2	2	2	2	2	2	2	2	2		361	2	2	40	1	24.8	100	3.28422	1.21932	5.60651	350.932	97.24	1	2	2	1	0
1	2	2	2	2	2	2	2	2	2	2		1834	2	2	35	2	22.3	107	4.6548	1.55802	4.49631	243.868	53.04	2	1	1	1	0
1	2	2	2	2	2	2	2	2	2	2		2576	2	2	35	2	22.5	101	4.06002	0.59837	4.66284	255.764	61.88	1	1	2	2	0
1	1	2	2	2	2	2	2	2	2	2		415	2	2	36	1	27.4	127	4.5255	0.6774	4.49631	452.048	70.72	1	2	2	1	0
1	2	2	2	2	2	2	2	2	2	2		2863	2	2	52	2	22.4	139	5.74092	1.64834	4.21876	279.556	61.88	1	2	2	2	0
1	2	2	2	2	3	2	2	2	2	2		1785	2	3	49	2	21.8	101	5.92194	1.27577	4.77386	267.66	53.04	1	1	1	2	0
1	1	2	2	2	2	2	2	2	2	2		1802	1	2	37	1	21.1	93	4.86168	0.65482	5.32896	291.452	70.72	2	2	2	2	2
1	1	2	2	2	2	2	2	2	2	2		2173	2	2	35	1	19	116	3.95658	0.42902	5.27345	279.556	70.72	1	1	2	2	0
1	1	2	2	2	2	2	2	2	2	2		1734	2	2	37	1	21.8	105	5.14614	0.92578	5.27345	333.088	79.56	1	1	2	2	0
1	2	2	2	2	2	2	2	2	2	2		2156	2	2	35	2	21.3	92	4.60308	0.36128	4.55182	261.712	53.04	2	1	2	2	0
1	1	2	2	2	2	2	2	2	2	2		1169	1	2	35	1	21.5	109	4.88754	1.55802	5.05141	255.764	79.56	2	2	1	2	1
1	1	2	2	2	2	2	2	2	2	2		1481	2	2	35	1	19.7	102	6.30984	2.73218	4.77386	344.984	70.72	2	1	2	2	0
1	1	2	2	2	2	2	2	2	2	2		1141	2	2	36	1	21.4	106	4.9134	0.71127	5.32896	327.14	79.56	2	1	1	2	0
1	1	2	2	2	3	2	2	2	2	2		1468	2	3	35	1	17.8	125	5.40474	0.86933	5.551	362.828	61.88	2	1	2	2	0
1	2	2	2	2	2	2	2	2	2	2		2210	2	2	35	2	19.9	99	4.55136	0.5645	4.77386	249.816	61.88	1	1	2	2	0
1	1	2	2	2	2	2	2	2	2	2		2473	2	2	35	1	21.1	127	4.42206	1.03868	4.60733	327.14	88.4	1	1	1	2	0
1	1	2	2	2	3	2	2	2	2	2		2207	2	3	35	1	22.6	111	5.76678	0.92578	4.9959	321.192	97.24	1	1	2	2	0
1	1	2	2	2	2	2	2	2	2	2		721	2	2	36	1	21.4	102	6.0771	0.97094	5.21794	374.724	85.748	1	1	2	2	0
1	1	2	2	2	2	2	2	2	2	2		1132	1	2	35	1	23.7	113	6.36156	1.27577	5.32896	404.464	97.24	2	2	2	1	2
1	1	2	2	2	3	2	2	2	2	2		700	2	3	42	1	18	88	5.6892	0.73385	4.88488	463.944	88.4	1	2	2	2	0
1	2	2	2	2	2	2	2	2	2	2		259	2	2	36	2	18.8	98	6.10296	1.17416	4.55182	339.036	64.532	2	1	2	2	0
1	2	2	2	2	2	2	2	2	2	2		2912	2	2	46	2	19.7	114	4.29276	1.06126	4.94039	243.868	61.88	2	1	2	2	0
1	1	2	2	2	2	2	2	2	2	2		308	2	2	35	1	21.1	119	5.8185	0.89191	5.27345	398.516	74.256	2	2	1	2	0
1	2	2	2	2	2	2	2	2	2	2		1673	2	2	49	2	20.4	142	5.19786	0.77901	5.10692	136.804	70.72	2	1	2	2	0
1	2	2	2	2	3	2	2	2	2	2		560	2	3	58	2	22.9	132	6.38742	0.88062	5.32896	291.452	61.88	2	1	2	2	0
1	2	2	2	2	2	2	2	2	2	2		707	2	2	48	2	24.2	128	5.89608	1.98704	5.10692	226.024	53.04	1	1	1	1	0
1	2	2	2	2	2	2	2	2	2	2		2163	2	2	47	2	23.4	124	6.23226	0.55321	5.49549	136.804	53.04	1	1	1	2	0
1	2	2	2	2	2	2	2	2	2	2		338	2	2	50	2	19.5	88	4.86168	0.63224	4.71835	231.972	53.04	2	1	2	2	0
1	2	2	2	2	2	2	2	2	2	2		3319	2	2	48	2	23.4	119	6.49086	0.62095	4.82937	273.608	53.04	2	1	2	2	0
1	2	2	2	2	3	2	2	2	2	2		2079	2	3	55	2	19	134	4.49964	0.86933	4.77386	190.336	44.2	2	2	1	2	0
1	2	2	2	2	3	2	2	2	2	2		2623	2	3	52	2	21.6	113	5.66334	0.9032	4.88488	226.024	53.04	2	1	2	2	0
1	2	2	2	2	3	2	2	2	2	2		1816	2	3	44	2	21.5	88	6.28398	0.91449	4.38529	226.024	61.88	1	1	2	2	0
1	2	2	2	2	2	2	2	2	2	2		1513	2	2	41	2	18.1	107	6.30984	0.66611	5.21794	267.66	61.88	2	1	1	2	0
1	1	2	2	2	2	2	2	2	2	2		1323	1	2	38	1	24.1	113	5.19786	0.81288	5.66202	309.296	88.4	1	2	1	2	2
1	1	2	2	2	2	2	2	2	2	2		1360	2	2	36	1	21.2	97	5.19786	1.06126	4.9959	333.088	79.56	2	2	1	2	0
1	2	2	2	2	3	2	2	2	2	2		1675	2	3	45	2	18.3	103	5.40474	0.64353	4.55182	285.504	44.2	1	1	2	2	0
1	2	2	2	2	3	2	2	2	2	2		329	2	3	59	2	20.8	85	5.84436	1.16287	4.60733	321.192	53.04	2	1	1	1	0
1	1	2	2	2	2	2	2	2	2	2		2392	2	2	47	1	23.5	125	5.45646	1.27577	4.94039	392.568	79.56	2	2	2	2	0
1	1	2	2	2	2	2	2	2	2	2		1650	1	2	45	1	24.2	101	4.37034	1.32093	5.551	315.244	70.72	2	2	2	2	2
1	1	2	2	2	2	2	2	2	2	2		1806	2	2	44	1	25.3	135	5.45646	1.23061	5.10692	368.776	88.4	2	2	1	2	0
1	2	2	2	2	3	2	2	2	2	2		1673	2	3	55	2	20.3	114	6.9822	0.60966	4.71835	339.036	61.88	2	1	2	2	0
1	2	2	2	2	2	2	2	2	2	2		1526	2	2	29	2	20	88	3.93072	0.60966	4.88488	202.232	44.2	1	1	1	2	0
1	2	2	2	2	2	2	2	2	2	2		1456	2	2	33	2	18.9	107	4.88754	0.54192	4.77386	226.024	53.04	2	2	2	2	0
1	2	2	2	2	3	2	2	2	2	2		735	2	3	51	2	20.8	101	5.89608	0.77901	5.27345	214.128	53.04	2	1	2	2	0
1	2	2	2	2	3	2	2	2	2	2		608	2	3	51	2	16.7	123	7.2408	0.38386	4.4408	261.712	44.2	1	1	1	2	0
1	2	2	2	2	3	2	2	2	2	2		1247	2	3	57	2	18.3	109	6.49086	0.89191	5.16243	226.024	61.88	2	1	2	2	0
1	2	2	2	2	2	2	2	2	2	2		2065	2	2	49	2	22.9	105	6.36156	0.72256	4.9959	255.764	70.72	2	1	2	2	0
1	2	2	2	2	2	2	2	2	2	2		671	2	2	38	2	16.4	76	5.24958	0.49676	4.71835	285.504	44.2	2	1	1	2	0
1	1	2	2	2	2	2	2	2	2	2		653	2	2	40	1	20.4	98	4.57722	0.84675	4.94039	344.984	79.56	2	2	1	2	0
1	1	2	2	2	2	2	2	2	2	2		679	2	2	39	1	17.8	86	5.5599	1.17416	5.16243	440.152	68.952	1	2	1	2	0
1	1	2	2	2	3	2	2	2	2	2		1542	2	3	56	1	26.6	120	5.53404	3.70312	4.94039	303.348	70.72	2	1	2	2	0
1	2	2	2	2	2	2	2	2	2	2		721	2	2	37	2	21.4	91	4.47378	1.17416	4.66284	249.816	61.88	2	1	1	2	0
1	2	2	2	2	3	2	2	2	2	2		733	2	3	36	2	21.1	112	6.62016	0.73385	4.71835	208.18	53.04	2	1	2	2	0
1	2	2	2	2	2	2	2	2	2	2		716	2	2	45	2	26.3	134	5.172	0.59837	4.66284	196.284	44.2	2	1	2	2	0
1	2	2	2	2	3	2	2	2	2	2		1098	2	3	35	2	18.9	84	3.38766	0.46289	5.05141	148.7	44.2	2	1	1	2	0
1	2	2	2	2	2	2	2	2	2	2		420	2	2	44	2	22.5	123	6.23226	1.15158	6.1061	255.764	61.88	1	1	2	2	0
1	2	2	2	2	2	2	2	2	2	2		1469	2	2	36	2	26.1	91	5.0427	0.53063	4.82937	196.284	44.2	2	1	1	2	0
1	2	2	2	2	2	2	2	2	2	2		427	2	2	43	2	21.9	101	4.60308	0.49676	4.82937	231.972	61.88	2	1	2	2	0
1	2	2	2	2	2	2	2	2	2	2		657	2	2	58	2	20.1	125	6.8529	1.61447	4.9959	291.452	61.88	2	1	1	2	0
1	2	2	2	2	2	2	2	2	2	2		391	2	2	37	2	20.9	107	5.24958	0.88062	4.71835	226.024	44.2	2	1	1	2	0
1	2	2	2	2	2	2	2	2	2	2		313	2	2	47	2	25.1	100	5.79264	0.58708	4.60733	190.336	61.88	2	1	2	2	0
1	2	2	2	2	2	2	2	2	2	2		1402	2	2	48	2	19.3	104	4.93926	0.53063	4.82937	220.076	44.2	2	1	2	2	0
1	2	2	2	2	3	2	2	2	2	2		538	2	3	45	2	24.1	102	5.09442	0.83546	4.38529	279.556	61.88	1	1	2	2	0
1	2	2	2	2	2	2	2	2	2	2		355	2	2	31	2	16.5	90	4.7841	0.50805	4.9959	202.232	53.04	2	1	2	2	0
1	2	2	2	2	2	2	2	2	2	2		1421	2	2	38	2	22.3	125	5.48232	0.91449	4.94039	362.828	44.2	2	1	2	2	0
1	1	2	2	2	2	2	2	2	2	2		743	2	2	55	1	28.9	116	6.15468	1.55802	5.10692	362.828	70.72	2	2	2	2	0
1	1	2	2	2	2	2	2	2	2	2		355	2	2	40	1	20	130	5.06856	0.6774	5.71753	350.932	79.56	1	1	2	2	0
1	2	2	2	2	3	2	2	2	2	2		729	2	3	51	2	17.9	140	5.58576	0.65482	6.1061	237.92	44.2	1	1	2	2	0
1	1	2	2	2	2	2	2	2	2	2		376	1	2	42	1	24.9	110	5.3013	0.63224	5.38447	315.244	79.56	2	2	2	1	1
1	2	2	2	2	2	2	2	2	2	2		1675	2	2	36	2	19.1	122	4.60308	0.53063	4.60733	118.96	53.04	2	1	1	2	0
1	2	2	2	2	2	2	2	2	2	2		765	2	2	43	2	19.7	99	5.40474	1.33222	5.43998	237.92	68.952	1	1	2	2	0
1	2	2	2	2	3	2	2	2	2	2		392	2	3	42	2	27.5	138	5.87022	1.44512	5.32896	261.712	53.04	2	1	2	2	0
1	2	2	2	2	3	2	2	2	2	2		778	2	3	34	2	16.1	101	5.97366	0.71127	4.38529	237.92	53.04	2	1	1	2	0
1	2	2	2	2	2	2	2	2	2	2		1359	2	2	36	2	20.6	106	5.12028	0.85804	5.32896	214.128	53.04	2	1	2	2	0
1	2	2	2	2	2	2	2	2	2	2		1435	2	2	60	2	21.4	98	6.87876	0.59837	5.551	309.296	70.72	1	1	1	2	0
1	1	2	2	2	2	2	2	2	2	2		726	2	2	34	1	29.2	128	5.172	0.93707	5.38447	404.464	97.24	2	1	2	2	0
1	1	2	2	2	2	2	2	2	2	2		739	2	2	60	1	23	143	6.15468	1.0161	5.43998	428.256	64.532	1	2	1	2	0
1	1	2	2	2	2	2	2	2	2	2		401	2	2	30	1	19.9	117	4.5255	0.82417	4.94039	350.932	79.56	1	1	1	2	0
1	1	2	2	2	2	2	2	2	2	2		474	2	2	35	1	24.8	136	4.55136	1.10642	4.9959	380.672	70.72	2	1	2	2	0
1	2	2	2	2	2	2	2	2	2	2		1674	2	2	46	2	20.3	93	4.75824	0.68869	4.27427	166.544	53.04	1	1	1	2	0
1	1	2	2	2	2	2	2	2	2	2		1382	2	2	47	1	25.3	116	6.02538	1.6935	5.32896	214.128	79.56	1	2	2	2	0
1	2	2	2	2	2	2	2	2	2	2		742	2	2	37	2	20	98	6.25812	1.17416	4.77386	249.816	53.04	2	1	1	2	0
1	2	2	2	2	2	2	2	2	2	2		357	2	2	44	2	21.6	110	4.62894	0.47418	5.16243	249.816	61.88	2	1	1	2	0
1	2	2	2	2	2	2	2	2	2	2		2701	2	2	53	2	24.6	110	5.22372	0.75643	4.82937	291.452	53.04	2	2	1	2	0
1	2	2	2	2	2	2	2	2	2	2		1461	2	2	45	2	15	92	5.3013	0.84675	4.77386	196.284	44.2	2	1	2	2	0
1	2	2	2	2	2	2	2	2	2	2		364	2	2	38	2	18.8	94	5.35302	1.19674	5.05141	273.608	61.88	2	1	1	2	0
1	1	2	2	2	3	2	2	2	2	2		364	1	3	53	1	22.5	100	6.3357	1.72737	5.60651	380.672	77.792	2	2	1	2	2
1	2	2	2	2	2	2	2	2	2	2		1573	2	2	46	2	24.7	137	6.2064	0.80159	4.94039	255.764	53.04	2	1	2	2	0
1	2	2	2	2	2	2	2	2	2	2		490	2	2	42	2	28.3	128	4.68066	0.9032	4.94039	249.816	44.2	1	1	1	1	0
1	2	2	2	2	2	2	2	2	2	2		357	2	2	52	2	20.6	120	5.27544	0.73385	4.4408	202.232	53.04	2	1	1	2	0
1	1	2	2	2	2	2	2	2	2	2		364	2	2	36	1	17.6	87	4.24104	1.04997	4.88488	362.828	78.676	2	2	2	1	0
1	1	2	2	2	2	2	2	2	2	2		525	1	2	48	1	21.9	103	4.99098	1.78382	4.66284	339.036	70.72	2	2	2	2	3
1	2	2	2	2	2	2	2	2	2	2		721	2	2	48	2	22.4	105	6.05124	1.129	5.21794	309.296	61.88	2	1	2	1	0
1	1	2	2	2	2	2	2	2	2	2		751	2	2	47	1	27.6	141	5.9478	0.72256	5.27345	440.152	79.56	2	2	2	2	0
1	1	2	2	2	2	2	2	2	2	2		1876	2	2	45	1	20.3	115	5.09442	0.75643	4.9959	398.516	70.72	2	1	2	2	0
1	1	2	2	2	2	2	2	2	2	2		2250	2	2	36	1	23.5	119	4.83582	1.43383	4.94039	386.62	70.72	1	1	2	2	0
1	1	2	2	2	2	2	2	2	2	2		361	1	2	37	1	22.5	102	4.80996	0.92578	4.82937	208.18	70.72	1	2	2	2	2
1	1	2	2	2	2	2	2	2	2	2		1785	2	2	44	1	22.6	97	3.64626	0.68869	5.66202	333.088	79.56	1	1	2	2	0
1	1	2	2	2	2	2	2	2	2	2		2250	2	2	39	1	22.5	112	5.09442	0.55321	4.88488	339.036	70.72	1	1	1	2	0
1	1	2	2	2	2	2	2	2	2	2		2678	1	2	41	1	18.2	112	3.98244	2.61928	5.10692	576.956	79.56	2	2	1	2	2
1	1	2	2	2	2	2	2	2	2	2		1069	2	2	51	1	18.5	130	3.85314	0.50805	6.16161	368.776	61.88	2	2	2	2	0
1	2	2	2	2	2	2	2	2	2	2		722	2	2	37	2	26.8	103	5.27544	1.29835	4.9959	273.608	61.88	1	1	2	2	0
1	1	2	2	2	2	2	2	2	2	2		656	2	2	69	1	21.3	118	6.25812	0.65482	4.82937	231.972	70.72	2	1	2	2	0
1	1	2	2	2	2	2	2	2	2	2		3401	1	2	38	1	19.4	118	5.14614	1.11771	5.43998	297.4	79.56	2	2	1	2	2
1	2	2	2	2	3	2	2	2	2	2		2549	2	3	60	2	20	89	5.01684	1.08384	4.55182	267.66	53.04	2	1	2	2	0
1	1	2	2	2	2	2	2	2	2	2		370	2	2	68	1	18.1	125	5.92194	1.29835	5.88406	291.452	61.88	2	2	2	2	0
1	1	2	2	2	2	2	2	2	2	2		593	1	2	29	1	25.4	104	7.93902	1.84027	5.60651	499.632	88.4	2	2	2	2	2
1	1	2	2	2	2	2	2	2	2	2		770	2	2	70	1	21.9	129	5.50818	1.68221	6.93875	362.828	70.72	1	1	2	2	0
1	1	2	2	2	2	2	2	2	2	2		2094	2	2	52	1	22.1	141	5.14614	0.84675	5.49549	315.244	61.88	1	2	2	2	0
1	1	2	2	2	2	2	2	2	2	2		1827	1	2	36	1	21.6	122	5.27544	1.67092	5.10692	279.556	70.72	2	1	2	2	1
1	2	2	2	2	2	2	2	2	2	2		2295	2	2	25	2	28.5	105	4.24104	0.75643	4.9959	291.452	53.04	2	1	2	2	0
1	2	2	2	2	2	2	2	2	2	2		2198	2	2	34	2	11.2	94	8.06832	0.54192	3.8857	267.66	53.04	2	2	2	2	0
1	1	2	2	2	2	2	2	2	2	2		2933	2	2	61	1	26.3	112	5.61162	0.99352	5.10692	440.152	123.76	2	2	2	2	0
1	1	2	2	2	2	2	2	2	2	2		1106	2	2	61	1	22.5	145	4.62894	0.76772	4.88488	386.62	70.72	1	2	2	2	0
1	1	2	2	2	2	2	2	2	2	2		639	2	2	59	1	20.2	122	6.25812	1.71608	5.10692	309.296	79.56	1	2	1	2	0
1	1	2	2	2	2	2	2	2	2	2		344	2	2	57	1	25.5	106	5.32716	1.11771	6.05059	237.92	88.4	2	2	1	2	0
1	1	2	2	2	3	2	2	2	2	2		1104	1	3	60	1	21.4	101	5.61162	1.16287	6.1061	315.244	79.56	1	1	2	2	1
1	1	2	2	2	2	2	2	2	2	2		2271	2	2	57	1	22.3	106	5.76678	0.6774	5.21794	457.996	70.72	1	2	2	1	0
1	1	2	2	2	2	2	2	2	2	2		554	1	2	53	1	22.5	114	7.34424	1.36609	4.94039	273.608	79.56	2	2	2	1	1
1	1	2	2	2	2	2	2	2	2	2		2404	1	2	55	1	19.4	115	5.92194	0.84675	5.32896	422.308	97.24	2	2	1	2	2
1	1	2	2	2	2	2	2	2	2	2		1083	2	2	60	1	25.4	100	5.4306	2.64186	5.21794	184.388	79.56	2	1	2	1	0
1	1	2	2	2	2	2	2	2	2	2		866	2	2	53	1	21	131	6.49086	1.19674	7.32732	327.14	70.72	2	2	2	2	0
1	2	2	2	2	2	2	2	2	2	2		518	2	2	54	2	20	95	5.40474	1.45641	4.71835	279.556	70.72	2	1	2	2	0
1	1	2	2	2	2	2	2	2	2	2		2143	2	2	56	1	21.8	136	4.80996	0.55321	6.49467	368.776	61.88	2	2	1	2	0
1	1	2	2	2	2	2	2	2	2	2		1041	2	2	54	1	25.8	117	7.4994	2.91282	5.43998	267.66	70.72	2	1	2	1	0
1	1	2	2	2	2	2	2	2	2	2		2779	1	2	54	1	25.9	141	4.93926	0.97094	5.82855	368.776	88.4	2	2	1	2	2
1	1	2	2	2	2	2	2	2	2	2		2291	2	2	54	1	21.7	127	6.30984	0.62095	5.10692	398.516	79.56	1	2	1	2	0
1	1	2	2	2	2	2	2	2	2	2		936	1	2	55	1	17.6	104	4.93926	0.68869	4.77386	350.932	61.88	2	2	1	2	2
1	1	2	2	2	3	2	2	2	2	2		727	1	3	52	1	23.3	119	4.83582	1.55802	5.05141	333.088	79.56	2	2	2	2	2
1	1	2	2	2	2	2	2	2	2	2		2516	2	2	53	1	23.7	133	5.172	0.89191	8.54854	249.816	70.72	2	1	1	2	0
1	1	2	2	2	2	2	2	2	2	2		344	2	2	57	1	22.6	135	4.75824	2.21284	4.77386	398.516	88.4	1	1	1	2	0
1	1	2	2	2	3	2	2	2	2	2		2709	2	3	48	1	23.1	107	5.50818	1.23061	4.66284	356.88	70.72	2	1	2	2	0
1	1	2	2	2	2	2	2	2	2	2		3107	2	2	48	1	27.6	117	4.68066	0.66611	5.32896	291.452	70.72	2	2	2	2	0
1	1	2	2	2	2	2	2	2	2	2		2128	2	2	50	1	22.6	135	6.18054	0.68869	5.21794	339.036	79.56	1	1	2	2	0
1	2	2	2	2	2	2	2	2	2	2		2569	2	2	50	2	19.5	81	6.15468	0.74514	5.32896	220.076	53.04	2	1	1	2	0
1	1	2	2	2	2	2	2	2	2	2		1483	2	2	51	1	25.1	97	7.08564	2.08865	5.16243	416.36	70.72	2	2	2	1	0
1	1	2	2	2	2	2	2	2	2	2		2803	2	2	47	1	22.5	116	4.0083	1.8064	5.32896	333.088	88.4	2	1	2	2	0
1	2	2	2	2	2	2	2	2	2	2		378	2	2	54	2	19.2	104	4.6548	0.4516	4.82937	309.296	61.88	2	1	2	2	0
1	1	2	2	2	2	2	2	2	2	2		868	1	2	48	1	27.5	121	7.34424	1.55802	5.551	261.712	70.72	2	2	2	1	1
1	1	2	2	2	2	2	2	2	2	2		1301	2	2	50	1	22	154	5.09442	1.38867	6.32814	350.932	70.72	1	2	2	2	0
1	2	2	2	2	2	2	2	2	2	2		2164	2	2	45	2	27.1	109	4.70652	1.07255	4.94039	398.516	53.04	2	1	2	2	0
1	2	2	2	2	2	2	2	2	2	2		422	2	2	45	2	21.3	105	4.93926	0.54192	4.38529	202.232	53.04	2	1	1	2	0
1	1	2	2	2	2	2	2	2	2	2		511	1	2	49	1	21.8	122	4.5255	1.79511	5.21794	321.192	79.56	2	2	2	2	1
1	1	2	2	2	2	2	2	2	2	2		1784	1	2	49	1	19.5	131	4.96512	1.06126	5.27345	362.828	61.88	2	2	2	2	2
1	1	2	2	2	2	2	2	2	2	2		1372	2	2	52	1	25.8	144	4.49964	1.82898	6.71671	428.256	70.72	2	2	2	2	0
1	1	2	2	2	3	2	2	2	2	2		2764	2	3	48	1	24.3	130	6.23226	1.07255	5.43998	362.828	79.56	2	2	2	2	0
1	1	2	2	2	2	2	2	2	2	2		910	1	2	50	1	23.8	120	5.37888	1.08384	6.32814	416.36	79.56	1	2	2	2	2
1	1	2	2	2	2	2	2	2	2	2		1503	2	2	48	1	24.5	116	6.10296	1.44512	5.60651	279.556	70.72	2	2	2	2	0
1	1	2	2	2	2	2	2	2	2	2		1000	1	2	49	1	16.7	91	4.3962	0.9032	4.88488	392.568	53.04	2	2	2	2	2
1	2	2	2	2	3	2	2	2	2	2		1257	2	3	42	2	25	94	4.03416	1.27577	5.16243	166.544	44.2	2	1	2	2	0
1	2	2	2	2	2	2	2	2	2	2		1855	2	2	43	2	17.5	102	4.6548	1.23061	5.43998	172.492	44.2	2	2	2	2	0
1	1	2	2	2	2	2	2	2	2	2		2638	2	2	48	1	28.8	106	5.35302	1.00481	5.93957	422.308	79.56	1	2	1	2	0
1	1	2	2	2	2	2	2	2	2	2		2961	2	2	48	1	21.5	125	5.14614	0.47418	5.43998	303.348	70.72	1	2	2	2	0
1	2	2	2	2	2	2	2	2	2	2		3157	2	2	41	2	20.3	91	4.37034	0.66611	5.21794	184.388	53.04	2	2	1	2	0
1	2	2	2	2	2	2	2	2	2	2		1733	2	2	43	2	17.9	107	6.43914	0.91449	5.05141	237.92	53.04	2	2	2	2	0
1	1	2	2	2	2	2	2	2	2	2		2255	2	2	44	1	21.7	120	5.61162	0.94836	5.60651	356.88	70.72	1	1	1	1	0
1	2	2	2	2	2	2	2	2	2	2		2942	2	2	43	2	21.6	135	5.4306	0.50805	4.82937	136.804	61.88	1	1	1	2	0
1	2	2	2	2	2	2	2	2	2	2		2639	2	2	39	2	21.5	96	4.47378	0.73385	4.66284	333.088	61.88	2	1	2	2	0
1	1	2	2	2	2	2	2	2	2	2		1453	1	2	44	1	26.4	95	4.93926	1.26448	5.43998	404.464	79.56	1	1	1	2	2
1	2	2	2	2	2	2	2	2	2	2		1515	2	2	40	2	18.3	135	7.05978	2.09994	5.99508	297.4	70.72	2	1	1	2	0
1	2	2	2	2	2	2	2	2	2	2		423	2	2	40	2	18.8	108	5.172	0.48547	5.10692	214.128	53.04	2	1	1	2	0
1	2	2	2	2	2	2	2	2	2	2		763	2	2	40	2	22.7	89	5.01684	0.82417	4.10774	267.66	61.88	2	2	1	2	0
1	2	2	2	2	3	2	2	2	2	2		1592	2	3	50	2	20.4	127	5.79264	0.95965	5.71753	279.556	61.88	1	1	2	2	0
1	2	2	2	2	2	2	2	2	2	2		1085	2	2	47	2	16.1	96	5.32716	0.83546	5.10692	267.66	61.88	2	1	2	2	0
1	2	2	2	2	2	2	2	2	2	2		3157	2	2	39	2	19.5	93	4.96512	0.50805	5.21794	231.972	53.04	2	1	1	2	0
1	1	2	2	2	2	2	2	2	2	2		3073	1	2	39	1	21.1	115	4.37034	1.09513	5.27345	273.608	70.72	2	2	1	2	1
1	1	2	2	2	2	2	2	2	2	2		1764	2	2	44	1	25.3	128	4.21518	0.68869	5.60651	350.932	97.24	1	2	2	2	0
1	1	2	2	2	2	2	2	2	2	2		2960	1	2	44	1	21.9	102	5.87022	0.97094	4.71835	368.776	70.72	2	2	1	2	2
1	1	2	2	2	2	2	2	2	2	2		2889	2	2	43	1	23	102	4.80996	1.21932	5.38447	392.568	97.24	2	2	1	2	0
1	1	2	2	2	2	2	2	2	2	2		2221	2	2	45	1	20.3	127	3.59454	0.89191	5.10692	309.296	79.56	1	2	2	2	0
1	1	2	2	2	2	2	2	2	2	2		2618	2	2	42	1	24.6	154	3.879	0.47418	4.82937	410.412	88.4	2	2	2	2	0
1	1	2	2	2	2	2	2	2	2	2		1454	1	2	45	1	26.7	119	4.70652	6.64981	6.05059	315.244	88.4	2	2	2	1	2
1	2	2	2	2	2	2	2	2	2	2		1433	2	2	40	2	19.9	120	6.0771	0.53063	4.88488	243.868	53.04	2	1	1	2	0
1	2	2	2	2	2	2	2	2	2	2		1617	2	2	39	2	22.9	129	5.99952	1.28706	4.66284	237.92	70.72	2	1	1	1	0
1	2	2	2	2	2	2	2	2	2	2		976	2	2	40	2	20.5	94	5.01684	0.63224	4.66284	255.764	53.04	2	1	2	2	0
1	2	2	2	2	2	2	2	2	2	2		1939	2	2	39	2	18.1	90	4.16346	0.48547	4.82937	231.972	53.04	1	1	2	2	0
1	2	2	2	2	2	2	2	2	2	2		1127	2	2	41	2	21.7	99	4.80996	0.50805	4.88488	202.232	61.88	1	1	2	2	0
1	1	2	2	2	2	2	2	2	2	2		1137	2	2	43	1	21.7	119	5.5599	0.86933	4.77386	243.868	61.88	2	2	2	2	0
1	1	2	2	2	2	2	2	2	2	2		2191	2	2	45	1	18.5	108	5.09442	1.18545	4.9959	339.036	70.72	1	2	1	2	0
1	1	2	2	2	2	2	2	2	2	2		1128	2	2	45	1	21.7	122	6.41328	1.68221	4.77386	380.672	70.72	2	1	1	2	0
1	1	2	2	2	3	2	2	2	2	2		1811	2	3	42	1	19.2	97	7.21494	1.84027	4.71835	350.932	79.56	2	2	2	2	0
1	1	2	2	2	2	2	2	2	2	2		364	2	2	54	1	21.3	96	4.99098	1.17416	5.05141	410.412	88.4	2	2	1	2	0
1	1	2	2	2	2	2	2	2	2	2		1728	2	2	41	1	21.8	112	6.36156	1.15158	5.43998	356.88	70.72	1	2	2	2	0
1	1	2	2	2	2	2	2	2	2	2		378	2	2	47	1	24.6	120	5.32716	1.62576	5.32896	410.412	83.096	2	2	2	2	0
1	1	2	2	2	2	2	2	2	2	2		2386	2	2	40	1	21.7	106	7.29252	1.99833	5.27345	303.348	79.56	2	1	1	1	0
1	1	2	2	2	2	2	2	2	2	2		2191	1	2	43	1	21.3	97	4.31862	1.04997	5.82855	303.348	79.56	1	2	2	2	1
1	1	2	2	2	2	2	2	2	2	2		3082	1	2	40	1	19.9	102	4.29276	0.6774	5.21794	214.128	61.88	2	2	2	2	3
1	2	2	2	2	2	2	2	2	2	2		450	2	2	41	2	26.5	106	4.83582	0.76772	4.94039	214.128	53.04	2	2	2	2	0
1	1	2	2	2	2	2	2	2	2	2		1891	2	2	43	1	22.7	98	5.172	1.21932	4.94039	392.568	88.4	2	2	2	2	0
1	1	2	2	2	2	2	2	2	2	2		1367	1	2	41	1	20.1	92	4.16346	0.62095	5.66202	344.984	79.56	2	1	1	2	3
1	1	2	2	2	2	2	2	2	2	2		1392	1	2	41	1	19.9	99	5.0427	0.99352	5.43998	279.556	70.72	2	1	2	2	3
1	1	2	2	2	2	2	2	2	2	2		435	1	2	46	1	22.5	90	5.3013	0.7903	5.71753	374.724	83.98	1	1	2	2	2
1	1	2	2	2	2	2	2	2	2	2		1159	2	2	41	1	21.6	104	4.3962	1.85156	4.77386	434.204	61.88	2	2	1	1	0
1	2	2	2	2	2	2	2	2	2	2		1830	2	2	36	2	15.5	93	4.62894	0.66611	5.49549	291.452	44.2	2	1	2	2	0
1	2	2	2	2	2	2	2	2	2	2		1850	2	2	36	2	26.9	95	4.96512	0.51934	5.32896	237.92	61.88	2	2	1	1	0
1	2	2	2	2	2	2	2	2	2	2		1042	2	2	34	2	25.1	126	4.34448	0.53063	5.43998	273.608	61.88	2	2	1	2	0
1	1	2	2	2	2	2	2	2	2	2		1106	2	2	47	1	22.1	127	5.32716	1.61447	5.32896	362.828	70.72	2	2	1	2	0
1	1	2	2	2	2	2	2	2	2	2		609	2	2	41	1	19.9	125	5.24958	0.72256	5.38447	309.296	61.88	2	2	1	2	0
1	1	2	2	2	3	2	2	2	2	2		951	2	3	40	1	29.6	112	6.36156	1.0161	5.32896	565.06	88.4	1	2	1	2	0
1	2	2	2	2	3	2	2	2	2	2		547	2	3	35	2	21	93	5.01684	0.47418	4.9959	237.92	53.04	2	1	2	2	0
1	2	2	2	2	2	2	2	2	2	2		1589	2	2	35	2	18.5	112	7.3701	1.08384	4.38529	231.972	61.88	2	1	2	2	0
1	1	2	2	2	2	2	2	2	2	2		2135	1	2	40	1	20.8	96	5.40474	2.19026	8.21548	285.504	79.56	2	1	2	2	3
1	1	2	2	2	2	2	2	2	2	2		1452	2	2	39	1	22.3	131	4.75824	1.25319	4.66284	333.088	79.56	2	2	1	2	0
1	1	2	2	2	2	2	2	2	2	2		1848	1	2	36	1	20.6	107	5.6892	0.55321	5.27345	321.192	79.56	2	2	2	2	2
1	1	2	2	2	3	2	2	2	2	2		2178	2	3	39	1	25	121	6.56844	2.5967	5.32896	398.516	70.72	2	1	2	2	0
1	1	2	2	2	2	2	2	2	2	2		3486	2	2	36	1	22.4	119	4.86168	0.63224	5.60651	321.192	79.56	1	2	2	2	0
1	1	2	2	2	2	2	2	2	2	2		2604	2	2	38	1	21.2	111	4.29276	0.66611	6.27263	333.088	79.56	2	2	2	2	0
1	1	2	2	2	2	2	2	2	2	2		1089	1	2	38	1	18.7	98	4.44792	0.65482	4.88488	297.4	88.4	1	2	1	2	2
1	1	2	2	2	2	2	2	2	2	2		854	2	2	34	1	24.2	136	4.80996	0.80159	5.38447	440.152	79.56	2	2	1	2	0
1	1	2	2	2	2	2	2	2	2	2		1624	2	2	34	1	20.2	110	5.63748	1.82898	5.10692	327.14	79.56	2	1	1	2	0
1	2	2	2	2	2	2	2	2	2	2		2290	2	2	34	2	21.2	100	4.6548	0.68869	4.94039	220.076	53.04	2	1	2	2	0
1	1	2	2	2	2	2	2	2	2	2		2162	1	2	36	1	22.2	115	5.5599	1.3548	5.05141	344.984	70.72	2	2	1	2	1
1	1	2	2	2	2	2	2	2	2	2		3018	2	2	36	1	20.4	109	4.62894	0.58708	5.16243	386.62	70.72	2	2	2	2	0
1	1	2	2	2	3	2	2	2	2	2		1773	2	3	35	1	22.2	94	4.44792	1.07255	5.27345	386.62	70.72	2	1	2	1	0
1	2	2	2	2	2	2	2	2	2	2		987	2	2	34	2	18.8	96	4.11174	0.37257	5.16243	190.336	53.04	1	1	2	2	0
1	1	2	2	2	2	2	2	2	2	2		2169	1	2	48	1	19.6	121	6.0771	3.53377	5.16243	374.724	70.72	1	2	2	2	2
1	1	2	2	2	2	2	2	2	2	2		749	1	2	42	1	18.8	119	4.57722	0.81288	5.32896	303.348	97.24	2	2	2	2	2
1	1	2	2	2	2	2	2	2	2	2		763	1	2	34	1	21.8	105	4.75824	0.71127	5.21794	475.84	79.56	2	2	2	1	1
1	2	2	2	2	3	2	2	2	2	2		2279	2	3	35	2	22.5	112	5.45646	0.58708	5.66202	297.4	61.88	2	2	1	2	0
1	2	2	2	2	2	2	2	2	2	2		2345	2	2	34	2	20.9	126	4.62894	0.89191	5.43998	226.024	53.04	1	1	1	2	0
1	2	2	2	2	3	2	2	2	2	2		374	2	3	53	2	24.3	107	4.47378	1.20803	6.16161	261.712	61.88	1	1	2	2	0
1	2	2	2	2	2	2	2	2	2	2		2921	2	2	34	2	21.8	113	5.172	0.62095	4.71835	267.66	53.04	2	1	2	2	0
1	2	2	2	2	2	2	2	2	2	2		678	2	2	36	2	17.3	107	5.19786	0.42902	4.77386	220.076	53.04	2	2	1	2	0
1	2	2	2	2	2	2	2	2	2	2		819	2	2	35	2	21.1	90	5.35302	0.49676	5.16243	190.336	61.88	1	1	1	2	0
1	2	2	2	2	2	2	2	2	2	2		3426	2	2	32	2	19.2	102	6.80118	0.97094	4.88488	261.712	61.88	2	1	1	2	0
1	2	2	2	2	2	2	2	2	2	2		814	2	2	35	2	21	92	4.70652	0.81288	5.38447	208.18	53.04	2	1	2	2	0
1	2	2	2	2	2	2	2	2	2	2		2618	2	2	33	2	19.9	112	5.50818	0.34999	4.60733	190.336	53.04	2	1	2	2	0
1	2	2	2	2	2	2	2	2	2	2		1183	2	2	32	2	24.2	101	5.172	1.76124	5.27345	267.66	53.04	2	1	2	2	0
1	2	2	2	2	2	2	2	2	2	2		334	2	2	35	2	18.6	107	5.09442	0.51934	4.9959	249.816	53.04	2	1	2	2	0
1	2	2	2	2	2	2	2	2	2	2		1491	2	2	51	2	22.4	94	6.15468	0.63224	5.10692	303.348	70.72	1	1	2	2	0
1	2	2	2	2	2	2	2	2	2	2		3409	2	2	48	2	21.5	108	6.18054	0.76772	4.88488	190.336	44.2	2	2	1	2	0
1	2	2	2	2	2	2	2	2	2	2		1189	2	2	35	2	18.8	97	4.55136	0.68869	5.10692	291.452	61.88	2	1	2	2	0
1	2	2	2	2	2	2	2	2	2	2		1890	2	2	31	2	16.7	92	4.5255	0.51934	4.71835	226.024	44.2	2	2	1	2	0
1	2	2	2	2	2	2	2	2	2	2		364	2	2	33	2	18.2	102	5.37888	0.57579	5.10692	273.608	53.04	1	1	2	2	0
1	2	2	2	2	2	2	2	2	2	2		1552	2	2	31	2	22	107	6.90462	0.59837	4.88488	226.024	53.04	2	2	2	2	0
1	2	2	2	2	2	2	2	2	2	2		1962	2	2	32	2	19.2	90	5.5599	0.94836	4.88488	285.504	53.04	1	1	2	2	0
1	2	2	2	2	2	2	2	2	2	2		1614	2	2	31	2	21	111	5.76678	0.59837	4.49631	220.076	61.88	2	2	1	2	0
1	2	2	2	2	2	2	2	2	2	2		328	2	2	34	2	20.1	110	5.48232	0.32741	4.66284	279.556	61.88	1	1	2	2	0
1	2	2	2	2	3	2	2	2	2	2		993	2	3	47	2	20.9	103	4.99098	1.04997	5.27345	273.608	61.88	2	1	2	2	0
1	2	2	2	2	2	2	2	2	2	2		608	2	2	47	2	21.2	97	6.69774	1.89672	4.32978	184.388	53.04	2	1	2	1	0
1	1	2	2	2	2	2	2	2	2	2		546	2	2	33	1	20.1	102	4.1376	0.84675	4.94039	309.296	88.4	2	2	2	2	0
1	2	2	2	2	2	2	2	2	2	2		2058	2	2	29	2	24.9	94	4.31862	0.62095	4.55182	273.608	61.88	2	1	1	2	0
1	2	2	2	2	2	2	2	2	2	2		2401	2	2	28	2	17.3	120	5.66334	0.68869	5.05141	303.348	61.88	1	2	1	2	0
1	2	2	2	2	2	2	2	2	2	2		2388	2	2	47	2	25.3	125	4.49964	1.0161	5.05141	208.18	53.04	2	1	1	2	0
1	2	2	2	2	2	2	2	2	2	2		1497	2	2	29	2	21.1	99	4.57722	0.49676	4.77386	273.608	53.04	2	2	2	2	0
1	2	2	2	2	3	2	2	2	2	2		1127	2	3	29	2	22.3	101	4.55136	0.77901	4.77386	303.348	53.04	2	2	2	2	0
1	2	2	2	2	3	2	2	2	2	2		1463	2	3	46	2	18.6	90	5.58576	1.44512	4.82937	196.284	61.88	2	2	2	2	0
1	2	2	2	2	2	2	2	2	2	2		1937	2	2	55	2	23	133	6.77532	1.4677	5.32896	261.712	61.88	2	1	2	2	0
1	2	2	2	2	2	2	2	2	2	2		2270	2	2	42	2	20.7	80	5.32716	1.29835	5.27345	208.18	53.04	2	1	1	2	0
1	2	2	2	2	2	2	2	2	2	2		1617	2	2	28	2	18.1	94	3.98244	0.49676	5.32896	350.932	61.88	2	2	2	2	0
1	2	2	2	2	3	2	2	2	2	2		362	2	3	55	2	21.2	93	6.7236	0.80159	5.49549	226.024	44.2	1	1	2	2	0
1	2	2	2	2	3	2	2	2	2	2		371	2	3	36	2	20.4	86	5.97366	0.82417	4.38529	446.1	64.532	1	1	2	2	0
1	2	2	2	2	2	2	2	2	2	2		1519	2	2	28	2	25.1	117	4.62894	1.23061	4.71835	178.44	44.2	2	1	2	2	0
1	2	2	2	2	2	2	2	2	2	2		918	2	2	28	2	22	104	6.02538	0.57579	5.38447	255.764	44.2	2	1	2	2	0
1	2	2	2	2	2	2	2	2	2	2		714	2	2	34	2	21.9	101	5.89608	0.5645	5.05141	297.4	72.488	1	1	2	2	0
1	2	2	2	2	3	2	2	2	2	2		546	2	3	29	2	22.5	108	5.0427	0.5645	4.71835	267.66	61.88	1	1	2	2	0
1	1	2	2	2	2	2	2	2	2	2		1090	2	2	67	1	23.2	130	4.47378	1.00481	5.71753	333.088	88.4	1	1	2	2	0
1	2	2	2	2	2	2	2	2	2	2		888	2	2	26	2	20.3	97	5.22372	0.59837	4.94039	190.336	61.88	1	1	2	2	0
1	2	2	2	2	2	2	2	2	2	2		1372	2	2	27	2	18.9	106	4.60308	0.38386	4.9959	166.544	61.88	1	1	1	2	0
1	2	2	2	2	2	2	2	2	2	2		2590	2	2	25	2	17.6	124	5.172	0.48547	4.27427	291.452	53.04	2	1	1	2	0
1	2	2	2	2	2	2	2	2	2	2		1183	2	2	48	2	17.4	76	4.16346	0.57579	4.27427	172.492	53.04	2	1	2	2	0
1	2	2	2	2	2	2	2	2	2	2		1856	2	2	27	2	20.6	91	4.70652	0.46289	4.4408	237.92	53.04	2	2	1	2	0
1	2	2	2	2	2	2	2	2	2	2		1827	2	2	29	2	17.5	105	4.3962	0.68869	4.88488	231.972	61.88	1	1	1	2	0
1	2	2	2	2	2	2	2	2	2	2		1218	2	2	26	2	22.2	102	3.77556	0.9032	4.94039	315.244	44.2	2	1	1	2	0
1	2	2	2	2	2	2	2	2	2	2		427	2	2	23	2	18.4	100	6.28398	0.60966	4.60733	291.452	61.88	1	1	1	2	0
1	2	2	2	2	2	2	2	2	2	2		735	2	2	46	2	28.8	117	3.7497	1.04997	4.21876	231.972	44.2	2	1	2	2	0
1	2	2	2	2	2	2	2	2	2	2		2814	2	2	57	2	20.6	89	6.12882	0.82417	4.77386	255.764	53.04	2	1	1	2	0
1	2	2	2	2	2	2	2	2	2	2		356	2	2	30	2	23.8	86	4.31862	0.85804	5.10692	190.336	49.504	2	1	2	1	0
1	1	2	2	2	2	2	2	2	2	2		923	2	2	55	1	21.3	101	4.31862	1.18545	5.551	333.088	79.56	2	2	1	1	0
1	1	2	2	2	2	2	2	2	2	2		2511	2	2	58	1	22.1	118	5.172	0.80159	4.77386	214.128	79.56	1	2	1	2	0
1	1	2	2	2	2	2	2	2	2	2		3090	2	2	53	1	23.1	132	6.18054	1.19674	5.99508	392.568	61.88	2	2	2	2	0
1	1	2	2	2	2	2	2	2	2	2		427	2	2	52	1	19.3	110	5.8185	1.00481	4.60733	398.516	70.72	2	2	1	2	0
1	1	2	2	2	2	2	2	2	2	2		330	1	2	49	1	21.8	101	4.9134	4.00795	5.38447	428.256	79.56	2	2	1	2	3
1	2	2	2	2	2	2	2	2	2	2		2009	2	2	41	2	25.3	120	4.1376	0.73385	4.71835	237.92	61.88	2	1	2	2	0
1	1	2	2	2	2	2	2	2	2	2		372	1	2	37	1	20.6	113	5.4306	2.06607	5.16243	344.984	70.72	2	2	1	2	2
1	2	2	2	2	2	2	2	2	2	2		390	2	2	48	2	19.6	87	5.12028	1.17416	6.38365	315.244	61.88	1	1	2	2	0
1	2	2	2	2	2	2	2	2	2	2		1851	2	2	48	2	20.6	131	4.68066	1.17416	4.94039	261.712	61.88	1	1	2	2	0
1	2	2	2	2	2	2	2	2	2	2		2228	2	2	51	2	22.5	95	6.62016	0.89191	5.38447	333.088	61.88	1	1	2	2	0
1	2	2	2	2	2	2	2	2	2	2		3100	2	2	44	2	19.8	103	5.61162	0.41773	4.4408	285.504	61.88	2	1	2	2	0
1	2	2	2	2	3	2	2	2	2	2		2716	2	3	49	2	20.8	129	4.88754	0.86933	4.94039	160.596	53.04	2	1	1	2	0
1	2	2	2	2	3	2	2	2	2	2		1080	2	3	50	2	21.4	105	4.70652	0.86933	5.16243	237.92	61.88	1	1	2	2	0
1	2	2	2	2	2	2	2	2	2	2		1519	2	2	35	2	17.7	95	5.84436	0.65482	3.99672	285.504	61.88	2	1	1	2	0
1	2	2	2	2	2	2	2	2	2	2		373	2	2	45	2	18.5	90	4.7841	0.4516	5.49549	220.076	61.88	1	1	1	2	0
1	2	2	2	2	2	2	2	2	2	2		2247	2	2	43	2	18.9	99	5.172	0.40644	4.55182	231.972	61.88	2	1	2	2	0
1	2	2	2	2	2	2	2	2	2	2		2120	2	2	49	2	19.9	102	5.09442	0.49676	4.66284	130.856	61.88	1	1	2	2	0
1	2	2	2	2	2	2	2	2	2	2		2752	2	2	45	2	18	94	4.88754	0.47418	4.55182	297.4	53.04	1	1	2	2	0
1	2	2	2	2	2	2	2	2	2	2		2212	2	2	39	2	19.5	82	4.9134	0.73385	4.21876	255.764	70.72	1	1	1	2	0
1	2	2	2	2	3	2	2	2	2	2		2402	2	3	45	2	19.9	122	6.05124	0.53063	4.94039	202.232	53.04	2	1	1	2	0
1	2	2	2	2	3	2	2	2	2	2		1804	2	3	47	2	21.8	115	6.54258	0.9032	5.71753	208.18	61.88	2	1	1	2	0
1	2	2	2	2	2	2	2	2	2	2		1458	2	2	52	2	29	113	5.48232	1.29835	5.66202	267.66	53.04	2	1	2	2	0
1	2	2	2	2	3	2	2	2	2	2		2751	2	3	48	2	20.6	93	5.12028	0.81288	5.05141	231.972	44.2	2	1	2	2	0
1	2	2	2	2	3	2	2	2	2	2		1422	2	3	40	2	19.5	96	5.19786	0.66611	4.94039	231.972	53.04	2	2	2	2	0
1	2	2	2	2	3	2	2	2	2	2		1108	2	3	44	2	19.8	106	3.51696	1.06126	5.16243	350.932	26.52	1	1	2	2	0
1	2	2	2	2	2	2	2	2	2	2		357	2	2	47	2	16.9	106	7.2408	1.07255	4.82937	231.972	67.184	2	1	2	2	0
1	2	2	2	2	2	2	2	2	2	2		3288	2	2	46	2	24.1	93	4.73238	0.55321	4.9959	243.868	70.72	2	1	2	2	0
1	2	2	2	2	3	2	2	2	2	2		2686	2	3	47	2	21.2	93	5.84436	1.16287	4.60733	285.504	61.88	1	1	2	2	0
1	2	2	2	2	3	2	2	2	2	2		2429	2	3	48	2	27.1	109	5.53404	0.53063	5.93957	220.076	61.88	2	1	2	2	0
1	2	2	2	2	2	2	2	2	2	2		1344	2	2	47	2	20.1	121	5.12028	0.69998	5.551	202.232	44.2	2	2	2	2	0
1	2	2	2	2	2	2	2	2	2	2		3099	2	2	40	2	20	121	5.92194	0.65482	4.66284	184.388	44.2	2	1	2	2	0
1	2	2	2	2	3	2	2	2	2	2		735	2	3	43	2	18.1	112	5.0427	0.66611	4.9959	178.44	44.2	2	1	1	2	0
1	2	2	2	2	3	2	2	2	2	2		2444	2	3	41	2	22.4	90	4.08588	0.58708	4.9959	327.14	53.04	2	1	2	2	0
1	2	2	2	2	3	2	2	2	2	2		1396	2	3	44	2	23.1	104	6.36156	1.03868	5.05141	261.712	53.04	1	1	1	2	0
1	2	2	2	2	2	2	2	2	2	2		2662	2	2	37	2	21.1	115	4.44792	0.54192	5.05141	190.336	53.04	1	1	2	2	0
1	2	2	2	2	2	2	2	2	2	2		292	2	2	54	2	24	95	4.3962	0.85804	4.94039	214.128	44.2	2	2	2	2	0
1	1	2	2	2	2	2	2	2	2	2		2243	1	2	41	1	21.7	115	5.37888	1.49028	5.27345	422.308	70.72	2	2	1	2	2
1	2	2	2	2	2	2	2	2	2	2		1463	2	2	28	2	16.4	103	7.99074	1.08384	4.55182	339.036	70.72	2	1	1	2	0
1	1	2	2	2	2	2	2	2	2	2		1057	2	2	40	1	18.5	95	5.27544	1.07255	5.10692	273.608	70.72	2	2	2	2	0
1	2	2	2	2	2	2	2	2	2	2		364	2	2	26	2	22.6	105	4.44792	0.48547	4.55182	273.608	53.04	1	1	2	2	0
1	2	2	2	2	2	2	2	2	2	2		2094	2	2	43	2	23.2	93	5.48232	0.95965	4.71835	178.44	61.88	1	1	1	2	0
1	1	2	2	2	2	2	2	2	2	2		1234	2	2	55	1	22.1	128	6.5943	1.25319	6.71671	339.036	97.24	2	2	2	2	0
1	1	2	2	2	2	2	2	2	2	2		576	2	2	23	1	18.1	120	3.51696	0.50805	5.10692	291.452	70.72	2	1	2	2	0
1	2	2	2	2	2	2	2	2	2	2		1832	2	2	37	2	20.8	111	5.5599	0.83546	4.82937	190.336	61.88	2	1	2	2	0
1	1	2	2	2	2	2	2	2	2	2		753	2	2	29	1	20.8	102	3.98244	0.46289	4.9959	226.024	79.56	2	1	2	2	0
1	2	2	2	2	2	2	2	2	2	2		951	2	2	59	2	30	122	6.10296	0.7903	5.21794	220.076	53.04	1	1	2	2	0
1	2	2	2	2	2	2	2	2	2	2		392	2	2	30	2	16.3	104	3.90486	0.44031	4.94039	196.284	53.04	2	1	2	2	0
1	2	2	2	2	3	2	2	2	2	2		3276	2	3	68	2	20.5	118	4.03416	0.68869	6.60569	368.776	70.72	2	1	2	2	0
1	2	2	2	2	2	2	2	2	2	2		2593	2	2	40	2	23.9	120	6.93048	0.74514	4.10774	243.868	53.04	2	1	2	1	0
1	2	2	2	2	2	2	2	2	2	2		3642	2	2	40	2	21.6	137	4.47378	0.4516	5.27345	184.388	35.36	2	1	2	2	0
1	2	2	2	2	2	2	2	2	2	2		1109	2	2	70	2	22.6	129	6.15468	0.69998	4.4408	261.712	53.04	1	1	2	2	0
1	2	2	2	2	3	2	2	2	2	2		2843	2	3	34	2	19.3	112	5.45646	0.89191	4.94039	249.816	61.88	2	1	2	2	0
1	2	2	2	2	3	2	2	2	2	2		1114	2	3	28	2	25.4	121	6.30984	1.94188	3.8857	160.596	35.36	1	1	1	2	0
1	2	2	2	2	3	2	2	2	2	2		2485	2	3	39	2	19.3	113	4.0083	1.00481	5.10692	267.66	44.2	2	1	2	2	0
1	2	2	2	2	2	2	2	2	2	2		1753	2	2	50	2	24.5	101	7.55112	1.98704	4.77386	273.608	61.88	1	1	1	2	0
1	2	2	2	2	3	2	2	2	2	2		2152	2	3	47	2	25.4	96	5.0427	0.59837	4.60733	202.232	53.04	1	1	1	2	0
1	2	2	2	2	3	2	2	2	2	2		2628	2	3	52	2	18.8	133	5.6892	1.55802	4.88488	297.4	61.88	1	1	1	2	0
1	2	2	2	2	3	2	2	2	2	2		2516	2	3	40	2	18.4	136	5.14614	0.84675	4.4408	220.076	44.2	1	1	1	2	0
1	2	2	2	2	2	2	2	2	2	2		3587	2	2	38	2	19.4	89	4.93926	0.73385	4.4408	184.388	53.04	1	1	2	2	0
1	1	2	2	2	2	2	2	2	2	2		3691	1	2	43	1	24.3	136	6.18054	4.52729	6.71671	392.568	70.72	2	2	2	2	2
1	2	2	2	2	3	2	2	2	2	2		504	2	3	41	2	18.5	93	4.18932	1.08384	4.60733	255.764	53.04	2	1	2	2	0
1	2	2	2	2	2	2	2	2	2	2		3356	2	2	50	2	19.5	102	5.4306	0.77901	4.60733	285.504	61.88	2	1	2	2	0
1	1	2	2	2	2	2	2	2	2	2		3671	2	2	40	1	21.3	110	3.93072	1.60318	5.43998	398.516	79.56	2	2	2	2	0
1	1	2	2	2	2	2	2	2	2	2		1102	2	2	31	1	20.7	118	4.3962	0.72256	5.27345	392.568	70.72	2	2	1	2	0
1	2	2	2	2	2	2	2	2	2	2		1554	2	2	34	2	22.4	94	4.70652	0.60966	4.71835	267.66	61.88	2	1	1	2	0
1	2	2	2	2	2	2	2	2	2	2		923	2	2	39	2	20.4	92	4.5255	0.85804	4.55182	226.024	61.88	1	1	2	2	0
1	1	2	2	2	2	2	2	2	2	2		3078	1	2	27	1	20.1	104	5.45646	0.51934	5.21794	386.62	61.88	2	1	1	2	1
1	2	2	2	2	2	2	2	2	2	2		707	2	2	23	2	22.6	95	4.6548	1.11771	4.77386	297.4	53.04	1	1	1	2	0
1	2	2	2	2	2	2	2	2	2	2		367	2	2	22	2	25.1	88	5.22372	1.34351	5.21794	303.348	70.72	2	1	2	2	0
1	2	2	2	2	2	2	2	2	2	2		1041	2	2	28	2	18.9	107	4.03416	0.39515	4.77386	249.816	53.04	2	1	1	2	0
1	2	2	2	2	2	2	2	2	2	2		180	2	2	23	2	17.3	91	4.44792	0.55321	4.9959	273.608	44.2	1	1	2	2	0
1	1	2	2	2	3	2	2	2	2	2		3043	2	3	29	1	21.5	119	4.31862	0.9032	5.43998	291.452	79.56	1	1	2	2	0
1	2	2	2	2	2	2	2	2	2	2		1100	2	2	21	2	26.8	115	4.68066	0.5645	5.49549	249.816	61.88	2	1	2	2	0
1	2	2	2	2	2	2	2	2	2	2		217	2	2	22	2	17	128	4.18932	0.65482	4.77386	220.076	44.2	2	1	1	2	0
1	2	2	2	2	2	2	2	2	2	2		859	2	2	22	2	19.4	93	4.44792	0.7903	4.88488	321.192	44.2	2	1	1	2	0
1	2	2	2	2	2	2	2	2	2	2		1706	2	2	31	2	19.7	93	4.37034	0.41773	4.9959	243.868	70.72	1	1	1	2	0
1	1	2	2	2	2	2	2	2	2	2		2060	2	2	23	1	18.6	105	4.06002	0.93707	4.49631	374.724	88.4	2	2	2	2	0
1	1	2	2	2	2	2	2	2	2	2		3068	1	2	24	1	20.1	109	5.12028	0.60966	5.05141	368.776	88.4	2	2	2	2	1
1	1	2	2	2	3	2	2	2	2	2		3281	1	3	27	1	20.2	96	3.93072	0.83546	5.38447	231.972	70.72	2	2	2	2	2
1	2	2	2	2	2	2	2	2	2	2		2807	2	2	28	2	20.6	90	4.75824	0.4516	4.66284	190.336	53.04	2	1	1	2	0
1	2	2	2	2	2	2	2	2	2	2		370	2	2	31	2	18.7	90	3.77556	0.50805	4.88488	190.336	53.04	2	1	2	2	0
1	1	2	2	2	2	2	2	2	2	2		2555	2	2	29	1	20.5	111	5.50818	2.05478	5.38447	362.828	70.72	2	2	2	2	0
1	1	2	2	2	2	2	2	2	2	2		3045	2	2	26	1	20.2	101	4.44792	0.7903	5.16243	416.36	79.56	2	1	2	2	0
1	1	2	2	2	2	2	2	2	2	2		3335	2	2	43	1	24.3	117	4.55136	0.81288	5.43998	315.244	79.56	2	2	2	2	0
1	1	2	2	2	2	2	2	2	2	2		3375	2	2	43	1	23.4	118	4.68066	2.35961	4.49631	398.516	70.72	2	2	1	2	0
1	2	2	2	2	2	2	2	2	2	2		3312	2	2	45	2	18.6	92	4.37034	1.56931	5.05141	226.024	44.2	2	2	2	2	0
1	2	2	2	2	2	2	2	2	2	2		3312	2	2	34	2	21.6	99	2.9739	0.42902	4.10774	214.128	53.04	2	1	2	2	0
1	2	2	2	2	3	2	2	2	2	2		1920	2	3	34	2	23	97	4.0083	0.72256	3.77468	279.556	61.88	2	1	2	2	0
1	2	2	2	2	2	2	2	2	2	2		1940	2	2	34	2	20.6	101	5.0427	0.64353	4.77386	237.92	61.88	2	1	1	2	0
1	2	2	2	2	3	2	2	2	2	2		2180	2	3	35	2	17.6	96	4.49964	0.71127	4.71835	249.816	53.04	2	1	1	2	0
1	2	2	2	2	2	2	2	2	2	2		700	2	2	40	2	23.8	93	4.55136	0.46289	4.9959	214.128	53.04	2	1	1	1	0
1	2	2	2	2	2	2	2	2	2	2		2514	2	2	32	2	22.3	111	4.6548	1.23061	4.77386	231.972	53.04	2	1	2	1	0
1	2	2	2	2	2	2	2	2	2	2		3341	2	2	32	2	19.8	135	4.29276	0.88062	4.77386	184.388	53.04	2	1	1	2	0
1	2	2	2	2	3	2	2	2	2	2		3368	2	3	30	2	17.3	97	2.99976	0.41773	4.94039	160.596	53.04	1	1	2	2	0
1	1	2	2	2	2	2	2	2	2	2		1581	2	2	58	1	22.5	123	6.15468	1.9193	5.99508	404.464	61.88	2	2	2	2	0
1	2	2	2	2	2	2	2	2	2	2		694	2	2	41	2	17.8	98	4.83582	0.65482	4.94039	172.492	44.2	2	1	2	2	0
1	1	2	2	2	2	2	2	2	2	2		368	2	2	30	1	22.2	100	3.98244	1.02739	5.21794	261.712	85.748	2	2	2	2	0
1	1	2	2	2	2	2	2	2	2	2		385	1	2	32	1	18.3	100	4.16346	0.50805	5.05141	481.788	70.72	2	1	2	2	2
1	1	2	2	2	2	2	2	2	2	2		1188	2	2	29	1	22.6	92	4.6548	0.86933	4.9959	315.244	79.56	1	1	2	2	0
1	1	2	2	2	2	2	2	2	2	2		2193	1	2	28	1	20.2	111	4.47378	0.82417	4.88488	214.128	70.72	2	2	2	1	2
1	1	2	2	2	2	2	2	2	2	2		485	1	2	31	1	22.1	103	3.85314	1.25319	4.77386	368.776	75.14	2	2	1	2	1
1	1	2	2	2	2	2	2	2	2	2		726	2	2	24	1	21.9	121	5.19786	1.60318	4.94039	380.672	70.72	1	1	1	2	0
1	1	2	2	2	2	2	2	2	2	2		2954	2	2	25	1	20.4	125	5.71506	1.18545	4.88488	368.776	70.72	2	1	1	2	0
1	1	2	2	2	2	2	2	2	2	2		2558	2	2	28	1	18.8	107	6.05124	0.72256	4.9959	368.776	79.56	2	2	1	2	0
1	2	2	2	2	2	2	2	2	2	2		887	2	2	24	2	18.2	108	4.2669	0.44031	5.16243	160.596	70.72	2	1	2	2	0
1	1	2	2	2	2	2	2	2	2	2		2565	2	2	29	1	19.2	120	4.49964	1.17416	4.66284	309.296	88.4	1	1	1	2	0
1	2	2	2	2	2	2	2	2	2	2		1031	2	2	27	2	18.7	114	4.75824	0.51934	5.32896	160.596	53.04	2	1	2	2	0
1	1	2	2	2	2	2	2	2	2	2		368	1	2	31	1	23.2	114	3.77556	2.4838	4.77386	368.776	93.704	2	1	2	1	2
1	1	2	2	2	2	2	2	2	2	2		396	2	2	30	1	25.4	124	4.24104	0.51934	5.05141	339.036	83.096	2	1	2	2	0
1	1	2	2	2	2	2	2	2	2	2		2072	2	2	25	1	19.9	102	4.21518	0.72256	5.10692	374.724	79.56	1	2	1	2	0
1	1	2	2	2	2	2	2	2	2	2		2191	1	2	38	1	23.5	112	3.46524	0.72256	4.77386	350.932	70.72	1	2	2	2	1
1	2	2	2	2	3	2	2	2	2	2		2684	2	3	34	2	17.8	132	4.3962	0.5645	5.05141	196.284	61.88	2	1	2	2	0
1	2	2	2	2	2	2	2	2	2	2		1976	2	2	39	2	21.8	106	3.56868	0.5645	4.77386	190.336	53.04	1	1	2	2	0
1	2	2	2	2	2	2	2	2	2	2		398	1	2	39	2	17.5	100	3.93072	0.82417	5.05141	273.608	44.2	1	1	2	2	1
1	1	2	2	2	2	2	2	2	2	2		2201	2	2	49	1	20.7	122	4.60308	1.36609	5.32896	350.932	88.4	1	2	2	2	0
1	1	2	2	2	2	2	2	2	2	2		1766	2	2	36	1	20.3	118	4.49964	1.52415	5.66202	356.88	70.72	2	2	1	2	0
1	2	2	2	2	3	2	2	2	2	2		1001	2	3	57	2	22	108	6.10296	2.06607	4.66284	285.504	53.04	2	2	1	2	0
1	1	2	2	2	3	2	2	2	2	2		2547	2	3	52	1	23.5	104	6.12882	1.81769	4.88488	273.608	70.72	1	2	2	2	0
1	1	2	2	2	2	2	2	2	2	2		736	1	2	54	1	21.4	139	5.8185	0.91449	4.88488	226.024	88.4	2	2	1	2	2
1	1	2	2	2	2	2	2	2	2	2		2492	2	2	49	1	21.8	120	4.47378	3.97408	5.49549	380.672	70.72	1	2	2	2	0
1	2	2	2	2	2	2	2	2	2	2		2238	2	2	41	2	21.1	93	5.58576	0.74514	4.66284	255.764	53.04	2	1	1	2	0
1	1	2	2	2	2	2	2	2	2	2		3575	2	2	49	1	22.2	119	4.93926	0.76772	4.88488	309.296	88.4	1	1	2	2	0
1	1	2	2	2	2	2	2	2	2	2		1113	2	2	41	1	21.2	93	5.48232	0.7903	4.94039	410.412	88.4	2	1	1	2	0
1	1	2	2	2	2	2	2	2	2	2		374	2	2	45	1	25.5	127	5.40474	1.4677	5.38447	368.776	80.444	2	2	1	1	0
1	2	2	2	2	2	2	2	2	2	2		3284	2	2	35	2	27.8	111	5.63748	0.98223	4.32978	220.076	44.2	2	1	2	2	0
1	2	2	2	2	2	2	2	2	2	2		280	2	2	38	2	22.4	110	4.24104	0.55321	4.16325	291.452	53.04	2	1	2	2	0
1	1	2	2	2	2	2	2	2	2	2		1027	2	2	37	1	21.2	112	5.99952	0.93707	5.551	315.244	70.72	1	2	2	2	0
1	1	2	2	2	2	2	2	2	2	2		2252	2	2	43	1	23.2	107	4.47378	1.2419	5.32896	309.296	79.56	1	2	1	1	0
1	1	2	2	2	2	2	2	2	2	2		1757	2	2	43	1	23.8	116	4.7841	1.3548	5.10692	321.192	70.72	1	1	2	2	0
1	1	2	2	2	2	2	2	2	2	2		2959	2	2	43	1	19.6	105	4.21518	0.59837	5.32896	368.776	70.72	1	1	1	2	0
1	1	2	2	2	3	2	2	2	2	2		2140	1	3	49	1	23.5	106	6.5943	2.44993	5.32896	339.036	79.56	1	2	2	2	3
1	1	2	2	2	2	2	2	2	2	2		1891	2	2	37	1	23	116	5.9478	1.36609	5.71753	446.1	88.4	2	2	2	2	0
1	1	2	2	2	2	2	2	2	2	2		2172	2	2	36	1	22	108	4.62894	1.17416	6.38365	380.672	88.4	2	1	2	2	0
1	1	2	2	2	2	2	2	2	2	2		2520	2	2	40	1	21	124	4.83582	1.4677	4.66284	368.776	70.72	1	2	2	2	0
1	2	2	2	2	3	2	2	2	2	2		703	2	3	44	2	26	124	6.18054	0.73385	5.49549	136.804	61.88	2	1	2	2	0
1	2	2	2	2	2	2	2	2	2	2		3293	2	2	39	2	17.6	88	4.1376	1.18545	4.82937	130.856	53.04	2	1	1	2	0
1	2	2	2	2	3	2	2	2	2	2		2557	2	3	41	2	22.8	102	5.45646	0.54192	5.10692	261.712	61.88	2	1	2	2	0
1	2	2	2	2	3	2	2	2	2	2		3621	2	3	44	2	20.5	98	5.09442	0.69998	4.21876	255.764	53.04	2	1	1	2	0
1	2	2	2	2	2	2	2	2	2	2		3307	2	2	44	2	19.2	128	4.60308	0.65482	4.9959	273.608	53.04	2	1	1	2	0
1	2	2	2	2	2	2	2	2	2	2		1870	1	2	42	2	22.7	98	4.2669	0.5645	5.21794	214.128	61.88	1	1	2	2	1
1	2	2	2	2	2	2	2	2	2	2		3200	2	2	46	2	22	104	5.79264	0.51934	4.66284	208.18	53.04	1	1	1	2	0
1	2	2	2	2	2	2	2	2	2	2		2446	2	2	39	2	26.8	128	5.58576	0.64353	5.10692	267.66	61.88	1	1	2	1	0
1	2	2	2	2	2	2	2	2	2	2		3377	2	2	38	2	21	82	5.27544	0.5645	4.55182	237.92	53.04	2	1	1	2	0
1	2	2	2	2	2	2	2	2	2	2		3642	2	2	40	2	17.6	108	5.8185	0.71127	4.4408	184.388	61.88	2	1	1	2	0
1	2	2	2	2	3	2	2	2	2	2		1114	2	3	46	2	21.1	135	5.79264	1.42254	4.88488	291.452	61.88	2	2	1	1	0
1	2	2	2	2	2	2	2	2	2	2		2458	2	2	43	2	17.8	115	5.50818	0.42902	5.10692	237.92	53.04	2	1	1	2	0
1	1	2	2	2	2	2	2	2	2	2		366	1	2	52	1	24.1	112	6.49086	1.62576	5.60651	350.932	70.72	1	2	2	1	1
1	1	2	2	2	2	2	2	2	2	2		664	2	2	53	1	24.6	111	4.47378	0.88062	5.21794	374.724	79.56	2	2	2	2	0
1	2	2	2	2	3	2	2	2	2	2		290	2	3	39	2	21	109	5.0427	0.94836	4.71835	333.088	61.88	2	1	2	2	0
1	1	2	2	2	2	2	2	2	2	2		1032	2	2	57	1	20.5	84	5.0427	0.99352	5.77304	273.608	70.72	1	2	1	2	0
1	2	2	2	2	3	2	2	2	2	2		357	2	3	53	2	21.9	115	6.56844	0.86933	5.05141	380.672	70.72	1	1	1	2	0
1	2	2	2	2	2	2	2	2	2	2		3389	2	2	46	2	22	111	4.29276	0.59837	4.60733	261.712	61.88	2	1	2	2	0
1	1	2	2	2	2	2	2	2	2	2		2575	2	2	39	1	21.4	141	5.172	1.19674	4.71835	428.256	79.56	2	2	2	1	0
1	1	2	2	2	2	2	2	2	2	2		373	2	2	32	1	21.7	119	5.40474	2.33703	4.88488	368.776	79.56	2	1	1	1	0
1	2	2	2	2	2	2	2	2	2	2		1980	2	2	28	2	18.5	97	3.28422	0.40644	4.05223	220.076	53.04	1	2	2	2	0
1	1	2	2	2	2	2	2	2	2	2		1004	2	2	26	1	18.6	106	4.86168	0.89191	5.21794	172.492	88.4	1	1	2	2	0
1	2	2	2	2	2	2	2	2	2	2		707	1	2	39	2	19.4	89	5.61162	0.88062	4.10774	392.568	68.068	2	1	1	1	2
1	2	2	2	2	2	2	2	2	2	2		2807	2	2	30	2	19.2	105	4.57722	0.4516	4.66284	237.92	53.04	2	1	2	2	0
1	1	2	2	2	2	2	2	2	2	2		2224	2	2	26	1	21.6	109	4.1376	0.54192	5.05141	291.452	79.56	1	2	1	1	0
1	2	2	2	2	2	2	2	2	2	2		371	2	2	31	2	21.1	88	4.62894	0.30483	3.99672	327.14	60.112	1	1	2	2	0
1	1	2	2	2	2	2	2	2	2	2		1857	2	2	26	1	19.2	94	4.86168	1.37738	5.16243	374.724	79.56	2	1	2	2	0
1	2	2	2	2	2	2	2	2	2	2		2534	2	2	24	2	24	80	5.92194	0.32741	3.8857	202.232	61.88	1	1	2	2	0
1	2	2	2	2	3	2	2	2	2	2		3162	2	3	23	2	18.1	76	5.22372	0.64353	4.49631	374.724	53.04	2	1	2	2	0
1	2	2	2	2	3	2	2	2	2	2		2557	2	3	30	2	21.2	94	3.90486	0.32741	4.16325	237.92	61.88	1	1	1	2	0
1	2	2	2	2	2	2	2	2	2	2		1822	2	2	27	2	19.6	109	3.93072	0.82417	4.9959	255.764	61.88	1	2	2	2	0
1	2	2	2	2	2	2	2	2	2	2		1828	2	2	28	2	22	101	5.5599	0.72256	4.38529	243.868	61.88	2	1	1	2	0
1	1	2	2	2	2	2	2	2	2	2		382	2	2	33	1	22.5	107	5.22372	0.74514	4.9959	291.452	79.56	1	2	2	2	0
1	1	2	2	2	2	2	2	2	2	2		366	2	2	31	1	17.4	98	5.5599	0.62095	4.38529	178.44	61.88	1	1	2	2	0
1	2	2	2	2	2	2	2	2	2	2		2101	2	2	26	2	19	98	4.83582	0.64353	4.4408	243.868	61.88	2	1	1	2	0
1	2	2	2	2	2	2	2	2	2	2		369	2	2	31	2	18.9	95	4.34448	0.40644	4.38529	255.764	60.996	2	1	2	2	0
1	1	2	2	2	2	2	2	2	2	2		1981	2	2	25	1	16.8	101	3.80142	0.41773	4.82937	386.62	79.56	2	1	2	2	0
1	1	2	2	2	2	2	2	2	2	2		2254	1	2	30	1	24	92	4.11174	0.92578	5.16243	380.672	61.88	2	1	2	2	3
1	1	2	2	2	2	2	2	2	2	2		2193	2	2	28	1	21	119	3.95658	0.83546	4.66284	279.556	70.72	2	2	1	2	0
1	1	2	2	2	2	2	2	2	2	2		761	2	2	29	1	20.8	99	4.68066	0.62095	5.43998	321.192	70.72	2	2	1	2	0
1	2	2	2	2	3	2	2	2	2	2		362	2	3	57	2	21.2	109	5.99952	1.68221	4.55182	249.816	53.04	2	1	2	2	0
1	2	2	2	2	3	2	2	2	2	2		455	2	3	41	2	20.4	107	6.10296	0.75643	4.71835	184.388	53.04	2	1	2	2	0
1	1	2	2	2	2	2	2	2	2	2		763	1	2	39	1	21.1	107	4.06002	0.94836	5.10692	344.984	79.56	2	1	2	2	2
1	2	2	2	2	3	2	2	2	2	2		2244	2	3	41	2	22.2	118	5.9478	0.97094	4.88488	231.972	61.88	2	1	2	1	0
1	2	2	2	2	3	2	2	2	2	2		2524	2	3	39	2	28	126	6.18054	0.83546	4.9959	309.296	61.88	2	1	2	1	0
1	2	2	2	2	2	2	2	2	2	2		2574	2	2	38	2	24.1	108	5.79264	1.17416	5.10692	214.128	61.88	2	1	2	1	0
1	2	2	2	2	3	2	2	2	2	2		3224	2	3	40	2	19	107	5.19786	0.66611	4.66284	303.348	61.88	2	1	2	2	0
1	2	2	2	2	3	2	2	2	2	2		332	2	3	56	2	25.9	107	7.55112	0.91449	5.49549	321.192	53.04	2	1	2	2	0
1	2	2	2	2	2	2	2	2	2	2		2599	2	2	38	2	34.7	114	5.84436	0.97094	5.77304	303.348	53.04	1	2	2	1	0
1	2	2	2	2	2	2	2	2	2	2		2724	2	2	46	2	23.4	123	4.9134	0.55321	4.9959	243.868	61.88	2	1	2	2	0
1	2	2	2	2	2	2	2	2	2	2		2427	2	2	43	2	20.5	126	5.172	0.36128	5.49549	273.608	61.88	2	1	2	2	0
1	2	2	2	2	2	2	2	2	2	2		1436	2	2	37	2	19.9	118	4.86168	0.75643	4.66284	303.348	53.04	2	2	1	2	0
1	2	2	2	2	3	2	2	2	2	2		3370	2	3	36	2	19.8	114	5.12028	0.74514	4.94039	309.296	70.72	1	1	2	2	0
1	2	2	2	2	2	2	2	2	2	2		3222	2	2	40	2	21.1	114	5.14614	1.3548	5.16243	231.972	53.04	2	1	2	2	0
1	2	2	2	2	2	2	2	2	2	2		1003	2	2	42	2	21.3	85	5.76678	0.68869	4.82937	249.816	53.04	2	1	2	2	0
1	2	2	2	2	3	2	2	2	2	2		1074	1	3	44	2	23.4	112	4.68066	3.56764	4.82937	237.92	53.04	2	1	2	2	1
1	2	2	2	2	2	2	2	2	2	2		1024	2	2	42	2	21.5	95	4.0083	2.11123	4.66284	303.348	53.04	2	1	1	2	0
1	2	2	2	2	2	2	2	2	2	2		2564	2	2	31	2	18.1	103	6.0771	0.54192	4.94039	178.44	61.88	2	1	2	2	0
1	1	2	2	2	2	2	2	2	2	2		3393	2	2	43	1	23.6	121	4.3962	0.46289	4.94039	339.036	70.72	1	1	2	2	0
1	2	2	2	2	2	2	2	2	2	2		898	2	2	22	2	19	103	5.12028	0.75643	4.88488	303.348	70.72	2	1	1	2	0
1	2	2	2	2	3	2	2	2	2	2		358	2	3	40	2	22.6	90	4.06002	0.58708	5.60651	148.7	55.692	2	1	2	2	0
1	1	2	2	2	2	2	2	2	2	2		1044	2	2	46	1	22.5	110	5.14614	1.16287	5.43998	398.516	88.4	2	1	2	2	0
1	1	2	2	2	2	2	2	2	2	2		1122	2	2	35	1	21.6	97	5.53404	0.86933	5.551	380.672	79.56	1	2	1	2	0
1	2	2	2	2	3	2	2	2	2	2		381	2	3	50	2	20.3	102	5.09442	0.47418	5.38447	267.66	61.88	1	1	2	2	0
1	2	2	2	2	2	2	2	2	2	2		1503	2	2	37	2	21.6	116	6.49086	0.46289	4.82937	208.18	53.04	2	1	1	2	0
1	2	2	2	2	2	2	2	2	2	2		1926	1	2	33	2	17.8	99	4.55136	0.89191	4.32978	315.244	70.72	2	1	2	2	1
1	2	2	2	2	2	2	2	2	2	2		3501	2	2	42	2	18.9	101	5.5599	0.60966	5.05141	237.92	53.04	2	1	2	2	0
1	2	2	2	2	3	2	2	2	2	2		737	2	3	52	2	19.8	100	5.45646	1.16287	5.82855	279.556	53.04	2	1	2	2	0
1	2	2	2	2	2	2	2	2	2	2		3146	2	2	35	2	18.3	92	5.35302	1.2419	4.9959	196.284	53.04	1	1	2	2	0
1	2	2	2	2	2	2	2	2	2	2		2362	2	2	30	2	16.9	86	3.879	0.48547	4.77386	279.556	53.04	2	1	1	2	0
1	2	2	2	2	2	2	2	2	2	2		1970	2	2	30	2	22.6	94	5.09442	1.44512	5.38447	279.556	70.72	2	2	1	2	0
1	2	2	2	2	3	2	2	2	2	2		2259	2	3	35	2	19.5	115	4.62894	0.65482	4.49631	202.232	61.88	2	1	2	2	0
1	2	2	2	2	2	2	2	2	2	2		455	2	2	48	2	21.1	115	4.6548	0.51934	4.77386	267.66	61.88	1	1	1	2	0
1	2	2	2	2	3	2	2	2	2	2		2544	2	3	46	2	22.6	108	3.93072	0.42902	5.21794	172.492	53.04	2	1	1	2	0
1	2	2	2	2	3	2	2	2	2	2		3347	2	3	51	2	22.6	110	5.12028	0.86933	4.4408	226.024	53.04	2	1	1	2	0
1	2	2	2	2	3	2	2	2	2	2		357	2	3	48	2	22	105	7.00806	0.93707	4.82937	226.024	53.04	2	1	1	2	0
1	1	2	2	2	2	2	2	2	2	2		364	2	2	31	1	21.3	85	5.06856	0.99352	4.94039	321.192	71.604	2	2	2	2	0
1	1	2	2	2	2	2	2	2	2	2		2338	2	2	40	1	25.7	104	5.12028	1.21932	5.16243	350.932	88.4	2	1	1	1	0
1	2	2	2	2	2	2	2	2	2	2		371	2	2	26	2	17.8	99	4.16346	0.55321	4.49631	243.868	53.04	2	1	2	2	0
1	2	2	2	2	2	2	2	2	2	2		2635	2	2	33	2	19.4	96	4.3962	0.40644	4.66284	303.348	44.2	2	1	2	2	0
1	2	2	2	2	2	2	2	2	2	2		3270	2	2	34	2	25.4	107	3.95658	1.14029	4.77386	285.504	61.88	2	1	2	2	0
1	2	2	2	2	2	2	2	2	2	2		3516	2	2	38	2	18.2	107	5.66334	0.60966	4.71835	255.764	70.72	1	1	2	2	0
1	2	2	2	2	2	2	2	2	2	2		1977	2	2	33	2	18.7	103	5.172	1.5806	4.38529	291.452	61.88	1	1	1	2	0
1	2	2	2	2	2	2	2	2	2	2		3510	2	2	29	2	20.2	96	4.96512	0.89191	4.38529	237.92	53.04	2	1	1	2	0
1	2	2	2	2	2	2	2	2	2	2		1487	2	2	50	2	20.6	111	5.48232	0.98223	4.88488	202.232	53.04	2	1	1	2	0
1	2	2	2	2	3	2	2	2	2	2		2095	2	3	49	2	20.8	121	5.6892	1.17416	4.77386	267.66	44.2	1	1	1	2	0
1	2	2	2	2	2	2	2	2	2	2		738	2	2	49	2	25.6	143	5.8185	1.93059	4.82937	321.192	53.04	2	1	2	2	0
1	1	2	2	2	2	2	2	2	2	2		762	2	2	63	1	22.2	140	5.8185	1.47899	5.38447	481.788	123.76	1	2	1	2	0
1	2	2	2	2	3	2	2	2	2	2		3564	2	3	47	2	20.7	106	5.5599	1.38867	4.49631	243.868	44.2	1	1	1	2	0
1	2	2	2	2	2	2	2	2	2	2		359	2	2	53	2	20.6	96	5.5599	1.41125	4.94039	220.076	53.04	1	1	1	2	0
1	2	2	2	2	3	2	2	2	2	2		2467	2	3	51	2	22.9	110	5.89608	1.07255	5.27345	196.284	44.2	2	1	1	1	0
1	2	2	2	2	2	2	2	2	2	2		3551	2	2	39	2	21	75	5.71506	0.55321	4.9959	255.764	53.04	2	1	2	2	0
1	2	2	2	2	2	2	2	2	2	2		2171	2	2	39	2	18.7	100	4.62894	0.4516	4.94039	231.972	53.04	2	1	1	2	0
1	2	2	2	2	3	2	2	2	2	2		3503	2	3	53	2	25.1	132	5.79264	2.0322	4.38529	285.504	70.72	1	1	1	2	0
1	2	2	2	2	3	2	2	2	2	2		3257	2	3	59	2	16.7	93	4.70652	0.72256	4.9959	273.608	70.72	2	1	2	2	0
1	2	2	2	2	2	2	2	2	2	2		733	2	2	53	2	23.6	121	6.7236	1.00481	4.49631	267.66	61.88	2	1	2	2	0
1	2	2	2	2	2	2	2	2	2	2		1401	2	2	32	2	24.9	128	3.98244	0.83546	5.10692	273.608	44.2	2	1	2	2	0
1	2	2	2	2	2	2	2	2	2	2		1116	2	2	28	2	18	100	4.29276	0.66611	5.38447	255.764	53.04	2	1	1	2	0
1	2	2	2	2	3	2	2	2	2	2		2636	2	3	33	2	24.2	120	4.03416	0.63224	4.9959	255.764	44.2	2	1	1	2	0
1	2	2	2	2	2	2	2	2	2	2		1303	1	2	53	2	18.5	90	4.96512	0.66611	5.60651	344.984	53.04	2	2	2	2	2
1	2	2	2	2	2	2	2	2	2	2		2586	2	2	54	2	17.5	113	5.37888	0.71127	4.9959	196.284	53.04	1	2	2	2	0
1	2	2	2	2	3	2	2	2	2	2		3419	1	3	45	2	15.9	77	5.0427	0.89191	3.71917	303.348	61.88	2	2	2	2	1
1	2	2	2	2	2	2	2	2	2	2		3223	2	2	40	2	20	107	3.72384	0.5645	4.71835	231.972	53.04	1	1	2	2	0
1	2	2	2	2	3	2	2	2	2	2		2556	2	3	40	2	25.9	97	5.45646	1.39996	5.43998	231.972	44.2	2	1	2	1	0
1	2	2	2	2	2	2	2	2	2	2		759	2	2	40	2	21.5	98	6.77532	0.84675	4.55182	208.18	61.88	2	1	2	2	0
1	2	2	2	2	2	2	2	2	2	2		1483	2	2	31	2	19.9	98	5.19786	0.44031	4.10774	196.284	53.04	2	1	1	2	0
1	2	2	2	2	2	2	2	2	2	2		3531	2	2	30	2	21.3	109	4.0083	0.69998	4.94039	255.764	61.88	2	1	1	2	0
1	2	2	2	2	3	2	2	2	2	2		297	2	3	52	2	18.6	137	6.25812	0.59837	4.9959	261.712	61.88	2	1	2	2	0
1	1	2	2	2	2	2	2	2	2	2		3295	2	2	35	1	24.6	149	4.5255	1.37738	5.27345	226.024	70.72	2	1	2	2	0
1	2	2	2	2	2	2	2	2	2	2		2185	2	2	36	2	19.4	92	5.0427	0.29354	4.55182	190.336	44.2	2	2	2	2	0
1	2	2	2	2	2	2	2	2	2	2		2572	2	2	37	2	21.7	107	4.55136	0.58708	4.88488	243.868	53.04	1	1	2	2	0
1	2	2	2	2	2	2	2	2	2	2		3480	2	2	32	2	21.1	120	5.99952	0.50805	5.05141	303.348	61.88	1	2	1	2	0
1	2	2	2	2	3	2	2	2	2	2		2606	2	3	43	2	21.6	111	4.55136	0.59837	4.05223	136.804	61.88	1	1	1	2	0
1	2	2	2	2	2	2	2	2	2	2		1864	2	2	40	2	18.4	103	4.7841	0.76772	4.82937	249.816	53.04	2	1	2	2	0
1	2	2	2	2	2	2	2	2	2	2		2292	2	2	40	2	20.6	106	5.37888	0.76772	3.99672	196.284	61.88	1	1	2	2	0
1	2	2	2	2	2	2	2	2	2	2		2404	2	2	42	2	18.3	123	5.92194	1.11771	5.32896	196.284	61.88	2	1	2	2	0
1	2	2	2	2	2	2	2	2	2	2		2519	2	2	45	2	20.9	110	5.58576	1.07255	5.32896	154.648	44.2	2	1	2	1	0
1	2	2	2	2	3	2	2	2	2	2		3503	2	3	43	2	20.7	87	5.61162	0.63224	4.4408	202.232	53.04	2	2	2	2	0
1	2	2	2	2	3	2	2	2	2	2		2231	2	3	36	2	19.9	108	4.08588	0.49676	4.21876	321.192	61.88	2	1	1	2	0
1	2	2	2	2	2	2	2	2	2	2		3582	2	2	35	2	18.5	85	7.08564	0.77901	4.49631	220.076	53.04	2	2	1	2	0
1	2	2	2	2	3	2	2	2	2	2		540	2	3	59	2	20.9	109	5.99952	0.54192	5.10692	303.348	53.04	1	1	2	2	0
1	2	2	2	2	3	2	2	2	2	2		3211	2	3	35	2	17.4	94	4.3962	0.46289	4.82937	220.076	53.04	2	1	1	2	0
1	2	2	2	2	3	2	2	2	2	2		2077	2	3	35	2	21.9	97	3.41352	0.46289	4.71835	220.076	70.72	2	1	1	2	0
1	2	2	2	2	2	2	2	2	2	2		735	2	2	30	2	22.9	114	3.7497	1.02739	4.9959	243.868	60.996	2	1	1	2	0
1	2	2	2	2	2	2	2	2	2	2		1855	2	2	40	2	23.1	132	5.89608	1.76124	5.05141	356.88	53.04	2	1	2	2	0
1	2	2	2	2	2	2	2	2	2	2		343	2	2	45	2	18.9	110	5.12028	1.04997	5.77304	208.18	53.04	2	1	2	2	0
1	2	2	2	2	3	2	2	2	2	2		1524	2	3	33	2	24.6	108	4.16346	1.00481	5.05141	196.284	53.04	2	2	2	2	0
1	2	2	2	2	2	2	2	2	2	2		2978	2	2	37	2	19.7	97	4.08588	0.65482	5.21794	237.92	53.04	2	1	1	2	0
1	1	2	2	2	2	2	2	2	2	2		3253	2	2	60	1	23.1	136	5.24958	1.36609	5.93957	291.452	61.88	1	1	2	2	0
1	1	2	2	2	2	2	2	2	2	2		2590	1	2	37	1	21.4	112	6.15468	2.16768	4.60733	422.308	70.72	1	2	2	2	3
1	2	2	2	2	2	2	2	2	2	2		715	2	2	40	2	21.7	125	5.3013	0.53063	4.94039	190.336	61.88	2	1	1	2	0
1	2	2	2	2	3	2	2	2	2	2		686	2	3	48	2	19.8	111	6.54258	0.77901	4.66284	309.296	62.764	1	2	2	2	0
1	2	2	2	2	2	2	2	2	2	2		378	2	2	46	2	18.7	110	5.50818	0.50805	5.21794	303.348	61.88	2	1	1	2	0
1	2	2	2	2	2	2	2	2	2	2		1832	2	2	33	2	18.8	100	4.88754	0.47418	4.71835	237.92	61.88	2	2	2	2	0
1	2	2	2	2	2	2	2	2	2	2		357	2	2	46	2	21.6	104	4.62894	0.5645	5.16243	214.128	53.04	1	1	1	2	0
1	2	2	2	2	3	2	2	2	2	2		3253	2	3	32	2	18.3	94	5.63748	0.59837	4.55182	297.4	53.04	2	1	2	2	0
1	2	2	2	2	3	2	2	2	2	2		1381	2	3	51	2	20.3	136	6.15468	0.98223	4.71835	315.244	61.88	1	1	1	2	0
1	2	2	2	2	2	2	2	2	2	2		3282	2	2	40	2	23.9	93	5.9478	0.7903	4.60733	226.024	53.04	2	1	2	2	0
1	2	2	2	2	2	2	2	2	2	2		3417	2	2	47	2	24.1	115	5.87022	1.34351	4.71835	291.452	53.04	1	1	1	2	0
1	1	2	2	2	2	2	2	2	2	2		735	1	2	53	1	20.7	84	5.3013	1.14029	5.38447	309.296	70.72	2	2	1	2	3
1	1	2	2	2	2	2	2	2	2	2		1214	2	2	34	1	21.4	122	5.22372	0.50805	5.32896	303.348	79.56	2	1	1	2	0
1	2	2	2	2	3	2	2	2	2	2		1085	2	3	55	2	19.8	102	5.61162	0.66611	4.55182	249.816	53.04	2	1	2	2	0
1	2	2	2	2	3	2	2	2	2	2		363	2	3	51	2	21.9	107	5.89608	1.30964	5.551	356.88	61.88	1	1	1	1	0
1	2	2	2	2	2	2	2	2	2	2		2010	2	2	37	2	16.2	106	5.0427	0.58708	5.32896	226.024	53.04	2	1	2	2	0
1	1	2	2	2	2	2	2	2	2	2		728	2	2	34	1	19.2	126	5.50818	1.03868	5.21794	261.712	79.56	1	1	1	2	0
1	2	2	2	2	2	2	2	2	2	2		2539	2	2	47	2	18.6	129	4.70652	0.60966	5.05141	255.764	61.88	1	1	2	2	0
1	2	2	2	2	2	2	2	2	2	2		1841	2	2	47	2	20.8	108	5.50818	1.06126	4.9959	285.504	44.2	2	1	2	2	0
1	2	2	2	2	2	2	2	2	2	2		2175	2	2	41	2	17.2	101	5.4306	0.75643	4.60733	267.66	61.88	1	2	2	2	0
1	2	2	2	2	3	2	2	2	2	2		3239	2	3	35	2	18.5	103	4.31862	0.53063	4.82937	249.816	61.88	2	1	1	2	0
1	2	2	2	2	2	2	2	2	2	2		336	2	2	38	2	20.4	84	5.06856	0.47418	5.10692	214.128	61.88	1	1	2	2	0
1	2	2	2	2	2	2	2	2	2	2		3299	2	2	37	2	17.9	108	5.14614	0.3387	4.49631	220.076	70.72	2	1	1	2	0
1	2	2	2	2	3	2	2	2	2	2		2443	2	3	55	2	22.8	122	5.8185	0.97094	4.77386	261.712	53.04	2	2	1	2	0
1	1	2	2	2	2	2	2	2	2	2		1115	2	2	69	1	23.2	104	6.51672	0.76772	5.66202	374.724	79.56	1	2	1	2	0
1	2	2	2	2	3	2	2	2	2	2		357	2	3	62	2	21.5	99	5.01684	0.80159	4.21876	333.088	63.648	1	1	2	1	0
1	1	2	2	2	2	2	2	2	2	2		364	2	2	39	1	21.5	108	4.80996	0.40644	4.38529	404.464	70.72	1	1	1	2	0
1	1	2	2	2	2	2	2	2	2	2		2901	2	2	45	1	20.2	138	5.3013	0.75643	5.05141	327.14	70.72	1	2	2	2	0
1	1	2	2	2	2	2	2	2	2	2		1139	2	2	46	1	23.3	113	5.14614	1.70479	5.38447	356.88	79.56	2	1	2	2	0
1	2	2	2	2	3	2	2	2	2	2		1487	2	3	39	2	23.7	89	4.70652	0.57579	4.94039	261.712	61.88	2	1	2	2	0
1	2	2	2	2	2	2	2	2	2	2		3250	2	2	40	2	22.9	106	4.73238	0.53063	4.60733	261.712	61.88	2	1	2	2	0
1	2	2	2	2	2	2	2	2	2	2		2264	2	2	28	2	19.4	99	3.85314	1.32093	4.82937	315.244	44.2	2	1	1	2	0
1	2	2	2	2	2	2	2	2	2	2		2332	2	2	34	2	20.7	89	5.48232	0.93707	4.66284	279.556	53.04	2	2	1	2	0
1	1	2	2	2	2	2	2	2	2	2		2443	1	2	37	1	26.8	135	5.40474	6.61594	5.60651	422.308	70.72	2	1	2	1	2
1	2	2	2	2	3	2	2	2	2	2		1930	2	3	34	2	22	100	3.80142	0.42902	4.82937	321.192	53.04	2	1	1	2	0
1	1	2	2	2	2	2	2	2	2	2		2336	2	2	49	1	24.7	121	6.12882	4.18859	5.16243	481.788	79.56	1	1	1	1	0
1	2	2	2	2	2	2	2	2	2	2		3071	2	2	56	2	27.7	124	5.87022	1.33222	5.21794	303.348	53.04	2	2	1	2	0
1	2	2	2	2	2	2	2	2	2	2		346	2	2	45	2	21.3	103	4.83582	0.32741	4.49631	279.556	53.04	2	1	2	2	0
1	2	2	2	2	2	2	2	2	2	2		339	2	2	51	2	20.3	114	4.75824	0.82417	4.94039	220.076	61.88	1	2	2	2	0
1	2	2	2	2	2	2	2	2	2	2		2169	2	2	46	2	19.4	114	4.86168	1.129	6.21712	291.452	53.04	2	1	1	2	0
1	2	2	2	2	3	2	2	2	2	2		2555	2	3	50	2	20.6	121	6.18054	0.9032	5.60651	339.036	61.88	2	1	2	2	0
1	2	2	2	2	3	2	2	2	2	2		3300	2	3	47	2	21.7	129	7.31838	0.64353	5.21794	273.608	53.04	1	2	2	2	0
1	2	2	2	2	3	2	2	2	2	2		2187	2	3	47	2	20.3	113	4.31862	0.46289	4.4408	166.544	53.04	2	1	2	2	0
1	2	2	2	2	2	2	2	2	2	2		2396	2	2	48	2	24	104	3.67212	0.51934	4.9959	160.596	44.2	2	1	1	2	0
1	2	2	2	2	2	2	2	2	2	2		3046	2	2	26	2	19.3	94	4.75824	0.80159	5.38447	279.556	53.04	1	2	2	2	0
1	2	2	2	2	2	2	2	2	2	2		1104	2	2	36	2	17.7	109	6.18054	0.37257	5.32896	267.66	61.88	2	2	1	2	0
1	1	2	2	2	2	2	2	2	2	2		2310	2	2	34	1	21.7	118	4.68066	2.83379	5.551	475.84	79.56	2	1	1	1	0
1	2	2	2	2	3	2	2	2	2	2		3328	2	3	56	2	25.7	124	6.69774	2.21284	5.66202	315.244	53.04	2	1	2	2	0
1	2	2	2	2	3	2	2	2	2	2		2255	2	3	54	2	17.6	121	5.97366	0.74514	4.4408	267.66	53.04	2	1	1	2	0
1	2	2	2	2	3	2	2	2	2	2		2355	2	3	52	2	21.5	131	4.03416	3.09346	5.77304	249.816	53.04	2	1	1	2	0
1	2	2	2	2	2	2	2	2	2	2		2255	2	2	55	2	22	125	6.0771	0.71127	5.43998	327.14	53.04	2	1	1	2	0
1	2	2	2	2	2	2	2	2	2	2		733	2	2	36	2	27.3	111	7.3701	1.07255	4.77386	339.036	61.88	2	1	1	1	0
1	2	2	2	2	2	2	2	2	2	2		2544	2	2	33	2	20.5	112	4.86168	0.60966	4.55182	208.18	53.04	1	1	2	2	0
1	2	2	2	2	2	2	2	2	2	2		2214	2	2	35	2	20.3	80	5.27544	1.51286	4.77386	226.024	61.88	2	1	1	2	0
1	2	2	2	2	3	2	2	2	2	2		2397	2	3	52	2	26.4	171	6.9822	1.79511	5.27345	273.608	53.04	1	1	1	2	0
1	2	2	2	2	2	2	2	2	2	2		2257	2	2	26	2	20.4	96	5.61162	0.84675	4.77386	220.076	53.04	2	1	2	2	0
1	2	2	2	2	2	2	2	2	2	2		2464	2	2	41	2	19.9	106	6.05124	1.18545	4.77386	273.608	53.04	2	1	1	2	0
1	1	2	2	2	2	2	2	2	2	2		819	2	2	26	1	22.3	112	4.80996	0.51934	4.82937	202.232	79.56	2	2	1	2	0
1	2	2	2	2	2	2	2	2	2	2		1675	2	2	36	2	22.1	95	4.70652	0.57579	4.55182	362.828	61.88	2	2	2	2	0
1	2	2	2	2	2	2	2	2	2	2		1127	2	2	26	2	14.9	100	4.34448	0.49676	4.66284	184.388	35.36	2	2	2	2	0
1	2	2	2	2	2	2	2	2	2	2		2562	2	2	41	2	23.7	101	5.53404	0.91449	5.38447	321.192	53.04	2	1	1	1	0
1	2	2	2	2	2	2	2	2	2	2		2065	2	2	43	2	14.4	128	5.6892	0.6774	5.21794	214.128	44.2	2	1	2	2	0
1	2	2	2	2	2	2	2	2	2	2		3451	2	2	31	2	17.5	96	4.24104	0.73385	4.49631	255.764	44.2	2	1	1	2	0
1	2	2	2	2	2	2	2	2	2	2		1714	2	2	41	2	21.5	109	5.27544	1.44512	5.66202	285.504	53.04	2	1	2	2	0
1	2	2	2	2	2	2	2	2	2	2		721	2	2	36	2	21.6	98	3.90486	0.27096	4.55182	226.024	53.04	2	1	2	2	0
1	2	2	2	2	3	2	2	2	2	2		3255	2	3	31	2	20.2	99	5.37888	1.02739	4.16325	231.972	44.2	2	1	2	2	0
1	1	2	2	2	2	2	2	2	2	2		756	2	2	32	1	23.9	127	4.9134	1.28706	4.82937	463.944	70.72	2	1	1	1	0
1	2	2	2	2	3	2	2	2	2	2		1097	2	3	35	2	20.2	128	5.19786	0.50805	5.21794	172.492	53.04	2	1	1	2	0
1	1	2	2	2	3	2	2	2	2	2		1435	2	3	47	1	19.1	116	5.84436	0.7903	5.05141	255.764	88.4	2	2	1	2	0
1	2	2	2	2	2	2	2	2	2	2		2526	2	2	44	2	21.8	110	5.24958	0.72256	5.10692	255.764	61.88	1	1	1	2	0
1	2	2	2	2	3	2	2	2	2	2		1819	2	3	62	2	24.9	135	7.1115	0.98223	5.21794	243.868	44.2	2	1	2	2	0
1	2	2	2	2	2	2	2	2	2	2		1477	2	2	27	2	22.4	111	3.95658	0.55321	5.05141	315.244	53.04	2	2	2	2	0
[truncated: 5,906 more rows]
